# Supplementary material for: Single-Cell RNA Sequencing Reveals T Helper Cells Synthesizing Steroids De Novo to Contribute to Immune Homeostasis
Source: Cell Rep. 2014 May 9;7(4):1130–42. doi: 10.1016/j.celrep.2014.04.011 (PMC4039991; doi:10.1016/j.celrep.2014.04.011)
Supplement: Table S2. Categorized List of Genes with Spearman Correlation Coefficients with Cyp11a1 >0.3 or s ≤0.3 Based on the Single-Cell RNA-Seq Data of All 91 Th Cells, Related to Figure 3A — For each gene, we annotate it by category: cytokine, transcription factor (TF), or surface marker. [file mmc2.xls]

## Sheet: Sheet1
EnsemblID	Gene Name	SPM	P-Value	Category
ENSMUSG00000032323	Cyp11a1	1	0	surface
ENSMUSG00000026728	Vim	0.473467	2.85707390967557e-06	surface
ENSMUSG00000032265	Fam46a	0.464699	3.47830889451486e-06	surface
ENSMUSG00000024527	Afg3l2	0.457589	6.54313839812997e-06	surface
ENSMUSG00000024038	Ndufv3	0.449355	9.90825352899506e-06	surface
ENSMUSG00000028108	Ecm1	0.4448	1.24123963363487e-05	surface
ENSMUSG00000042694	Obfc1	0.433158	2.17851723413064e-05	surface
ENSMUSG00000097482	AC124553.1	0.431473	1.95431260330026e-05	notfound
ENSMUSG00000023132	Gzma	0.42756	2.36718945661562e-05	surface
ENSMUSG00000083245	Gm11185	0.416167	4.08122046212421e-05	notfound
ENSMUSG00000063129	Aldoart2	0.408409	6.77075705074841e-05	surface
ENSMUSG00000074826	Gm10767	0.403497	7.31193029852006e-05	surface
ENSMUSG00000031765	Mt1	0.399904	9.81119175921687e-05	surface
ENSMUSG00000081600	Gm12286	0.397452	0.000108999	notfound
ENSMUSG00000053113	Socs3	0.393078	0.000116086	cytokine
ENSMUSG00000000753	Serpinf1	0.391479	0.000124456	surface
ENSMUSG00000037820	Tgm2	0.387084	0.00016864	surface
ENSMUSG00000033970	Rfc3	0.383421	0.000196123	surface
ENSMUSG00000046727	0610010O12Rik	0.378737	0.000214007	surface
ENSMUSG00000022584	Ly6c2	0.377289	0.000251577	surface
ENSMUSG00000094392	RP24-281K23.1	0.37662	0.000258433	notfound
ENSMUSG00000033470	Cysltr2	0.374005	0.000260275	notfound
ENSMUSG00000081034	Gm5944	0.372671	0.000302562	notfound
ENSMUSG00000018340	Anxa6	0.372496	0.000304672	surface
ENSMUSG00000050299	Gm9843	0.370346	0.000331696	notfound
ENSMUSG00000021706	Zfyve16	0.367168	0.00034355	TF
ENSMUSG00000038398	Upf3a	0.366577	0.000351792	surface
ENSMUSG00000092257	Gm2308	0.365886	0.00039493	notfound
ENSMUSG00000096617	RP24-322E6.1	0.364724	0.000413151	notfound
ENSMUSG00000074874	Ctla2b	0.364016	0.000389645	surface
ENSMUSG00000009687	Fxyd5	0.36286	0.000443974	surface
ENSMUSG00000030659	Nucb2	0.361086	0.00043753	surface
ENSMUSG00000028965	Tnfrsf9	0.358767	0.00051925	notfound
ENSMUSG00000054823	Whsc1l1	0.35856	0.000523353	surface
ENSMUSG00000045763	Basp1	0.358497	0.000524621	surface
ENSMUSG00000096908	Trav7-3	0.355308	0.000548129	notfound
ENSMUSG00000030748	Il4ra	0.353623	0.000630458	surface
ENSMUSG00000052566	Hook2	0.351916	0.000624439	surface
ENSMUSG00000079018	Ly6c1	0.349403	0.00073758	surface
ENSMUSG00000086061	Gm13075	0.348987	0.000698015	notfound
ENSMUSG00000080962	Gm11453	0.34831	0.000716113	notfound
ENSMUSG00000021760	Gpx8	0.348013	0.000724176	surface
ENSMUSG00000015850	Adamtsl4	0.347067	0.000750455	surface
ENSMUSG00000044330	Gm9790	0.346568	0.000818631	surface
ENSMUSG00000026420	Il24	0.34488	0.00087069	cytokine
ENSMUSG00000029723	Tsc22d4	0.34402	0.000898358	surface
ENSMUSG00000003955	Fam162a	0.343478	0.000916189	surface
ENSMUSG00000059343	Aldoart1	0.343271	0.000923091	surface
ENSMUSG00000029076	Sdf4	0.341201	0.000994778	surface
ENSMUSG00000047139	Cd24a	0.340819	0.00100856	surface
ENSMUSG00000053168	9030619P08Rik	0.338541	0.00109432	surface
ENSMUSG00000097148	GAPDH	0.33843	0.00109869	surface
ENSMUSG00000023175	Bsg	0.338047	0.00111377	surface
ENSMUSG00000083773	Gm13394	0.337235	0.00114645	notfound
ENSMUSG00000047731	D19Wsu162e	0.336227	0.00112012	surface
ENSMUSG00000092984	Mir5115	0.334836	0.00117799	notfound
ENSMUSG00000069236	Gm7251	0.334055	0.00121162	notfound
ENSMUSG00000056749	Nfil3	0.333572	0.00130498	TF
ENSMUSG00000078308	Gm7293	0.333047	0.0013293	surface
ENSMUSG00000030406	Gipr	0.332931	0.00126162	surface
ENSMUSG00000044080	S100a1	0.33268	0.00127302	surface
ENSMUSG00000041957	Pkp2	0.332558	0.00127863	surface
ENSMUSG00000067224	Gm3695	0.332219	0.00136845	notfound
ENSMUSG00000005125	Ndrg1	0.331932	0.00138224	surface
ENSMUSG00000034595	Ppp1r18	0.331773	0.00138996	notfound
ENSMUSG00000026009	Icos	0.331645	0.00139617	surface
ENSMUSG00000085445	Gm16348	0.331414	0.00133205	notfound
ENSMUSG00000083072	Gm13668	0.33137	0.00133415	notfound
ENSMUSG00000034748	Sirt6	0.331081	0.00134796	surface
ENSMUSG00000013160	Atp6v0d1	0.33079	0.00136201	surface
ENSMUSG00000020108	Ddit4	0.33005	0.0013984	surface
ENSMUSG00000084022	Gm16459	0.329896	0.00140608	notfound
ENSMUSG00000031442	Mcf2l	0.329895	0.00140613	surface
ENSMUSG00000082424	Gm13292	0.329495	0.00150471	notfound
ENSMUSG00000033960	9430020K01Rik	0.329294	0.00143642	surface
ENSMUSG00000083260	Gm13460	0.328235	0.0014913	notfound
ENSMUSG00000083388	Gm11550	0.328216	0.00149233	notfound
ENSMUSG00000080743	Gm7150	0.327812	0.00151374	notfound
ENSMUSG00000083044	Gm12416	0.327362	0.00153795	notfound
ENSMUSG00000030695	Aldoa	0.326963	0.00164235	surface
ENSMUSG00000024854	Pold4	0.326915	0.00164505	surface
ENSMUSG00000031490	Eif4ebp1	0.326883	0.00164686	surface
ENSMUSG00000073412	Lst1	0.326848	0.00156607	surface
ENSMUSG00000097935	RP23-429I18.1	0.326785	0.00156954	notfound
ENSMUSG00000042737	Dpm3	0.325742	0.00162809	surface
ENSMUSG00000026581	Sell	0.325009	0.00167037	surface
ENSMUSG00000018909	Arrb1	0.3245	0.00170035	surface
ENSMUSG00000079523	Tmsb10	0.324112	0.0018109	surface
ENSMUSG00000081848	Gm14925	0.322688	0.001811	notfound
ENSMUSG00000070025	Gm10284	0.322392	0.00192003	notfound
ENSMUSG00000083697	Gm13914	0.321738	0.0018716	notfound
ENSMUSG00000020689	Itgb3	0.320554	0.00194962	TF
ENSMUSG00000035168	Tanc1	0.320185	0.00197457	surface
ENSMUSG00000038135	Crygn	0.319903	0.0019938	surface
ENSMUSG00000096171	AC168279.1	0.319793	0.00200135	notfound
ENSMUSG00000020573	Pik3cg	0.318925	0.00206181	surface
ENSMUSG00000038843	Gcnt1	0.316725	0.00222261	surface
ENSMUSG00000054277	Arfgap3	0.315551	0.00231289	surface
ENSMUSG00000018341	Il12rb2	0.314636	0.0024899	notfound
ENSMUSG00000082076	Gm8659	0.314047	0.00253888	notfound
ENSMUSG00000020424	Gatsl3	0.312503	0.00256306	surface
ENSMUSG00000043518	Rai2	0.311894	0.00261589	surface
ENSMUSG00000086884	Gm16225	0.311428	0.00265693	notfound
ENSMUSG00000040680	Kremen2	0.311138	0.00268282	surface
ENSMUSG00000082016	Pgam1-ps2	0.31083	0.00282196	notfound
ENSMUSG00000022272	Myo10	0.30989	0.00290985	surface
ENSMUSG00000039187	Fanci	0.309657	0.00281838	surface
ENSMUSG00000024725	Ostf1	0.309365	0.00296007	cytokine
ENSMUSG00000060126	Tpt1	0.309269	0.00296929	surface
ENSMUSG00000046794	Ppp1r3b	0.309134	0.00286762	surface
ENSMUSG00000044258	Ctla2a	0.30911	0.0029847	surface
ENSMUSG00000075602	Ly6a	0.308759	0.00301887	surface
ENSMUSG00000032231	Anxa2	0.308011	0.00309305	surface
ENSMUSG00000040097	Flywch1	0.307913	0.00298583	TF
ENSMUSG00000006360	Crip1	0.307788	0.00311546	surface
ENSMUSG00000032294	Pkm	0.307629	0.00313155	notfound
ENSMUSG00000053469	Tg	0.306593	0.00323802	cytokine
ENSMUSG00000018076	Med13l	0.305909	0.00331022	TF
ENSMUSG00000055137	5033411D12Rik	0.305731	0.00320789	surface
ENSMUSG00000026452	Syt2	0.304767	0.00331067	surface
ENSMUSG00000015647	Lama5	0.3047	0.00331782	surface
ENSMUSG00000003865	Gys1	0.304125	0.00350513	surface
ENSMUSG00000025743	Sdc3	0.30397	0.00339776	surface
ENSMUSG00000042846	Lrrtm3	0.303929	0.00340233	surface
ENSMUSG00000070490	Gm10293	0.303608	0.00343799	notfound
ENSMUSG00000082778	Gm15191	0.303488	0.0035772	notfound
ENSMUSG00000074284	Gm10658	0.303413	0.00345996	surface
ENSMUSG00000026644	Acbd7	0.303057	0.00350015	surface
ENSMUSG00000092298	Gm8877	0.301766	0.00364955	notfound
ENSMUSG00000027639	Samhd1	0.30164	0.00379378	surface
ENSMUSG00000017713	Tha1	0.301558	0.00367417	surface
ENSMUSG00000084401	Gm12586	0.300675	0.00378032	notfound
ENSMUSG00000082322	Gm9164	0.300394	0.00381461	notfound
ENSMUSG00000056536	Pign	-0.30034	0.00382126	surface
ENSMUSG00000028309	Rnf20	-0.30035	0.00395191	surface
ENSMUSG00000073702	Rpl31	-0.300557	0.00392614	surface
ENSMUSG00000024145	Pigf	-0.300696	0.00377779	surface
ENSMUSG00000045427	Hnrnph2	-0.300749	0.00390248	surface
ENSMUSG00000043572	Pars2	-0.301743	0.00365233	TF
ENSMUSG00000027478	Dnmt3b	-0.301881	0.00363601	surface
ENSMUSG00000005410	Mcm5	-0.301991	0.00375182	surface
ENSMUSG00000038965	Ube2l3	-0.302039	0.00374614	surface
ENSMUSG00000069083	Gm10259	-0.302127	0.00360729	notfound
ENSMUSG00000052681	Rap1b	-0.302484	0.00369341	surface
ENSMUSG00000092467	Gm18360	-0.302628	0.00354918	notfound
ENSMUSG00000032182	Yipf2	-0.302662	0.00354526	surface
ENSMUSG00000008035	Mid1ip1	-0.302881	0.00352021	surface
ENSMUSG00000016534	Lamp2	-0.302899	0.00364505	surface
ENSMUSG00000022142	Nup155	-0.303114	0.00349371	surface
ENSMUSG00000049246	Hspe1-ps2	-0.303516	0.00344836	notfound
ENSMUSG00000043153	Ispd	-0.304056	0.00338823	surface
ENSMUSG00000031508	Ankrd10	-0.304356	0.00335527	surface
ENSMUSG00000030983	Bccip	-0.304455	0.00334447	surface
ENSMUSG00000081071	Gm9836	-0.304569	0.00333207	notfound
ENSMUSG00000057469	E2f6	-0.305072	0.00327779	TF
ENSMUSG00000082350	Gm14008	-0.305601	0.00322156	notfound
ENSMUSG00000030742	Lat	-0.305781	0.00332382	surface
ENSMUSG00000000392	Fap	-0.305882	0.00319208	surface
ENSMUSG00000039041	Adrm1	-0.306053	0.0031742	surface
ENSMUSG00000049891	Gm7984	-0.306077	0.00317167	notfound
ENSMUSG00000097244	RP23-210I20.4	-0.306087	0.00317071	notfound
ENSMUSG00000051650	B3gnt2	-0.306187	0.00316029	surface
ENSMUSG00000039981	Zc3h12d	-0.306769	0.00321978	TF
ENSMUSG00000051980	Casr	-0.307148	0.00306205	notfound
ENSMUSG00000041231	Ublcp1	-0.307812	0.00299573	surface
ENSMUSG00000056943	Gm10015	-0.308121	0.0029654	notfound
ENSMUSG00000097213	AC158114.1	-0.309002	0.0028802	notfound
ENSMUSG00000022106	Rcbtb2	-0.309295	0.00285243	TF
ENSMUSG00000010358	Ifi35	-0.309516	0.00283157	cytokine
ENSMUSG00000005107	Slc2a9	-0.309632	0.00282068	surface
ENSMUSG00000033767	D930015E06Rik	-0.309878	0.00279777	surface
ENSMUSG00000085241	Snhg3	-0.310203	0.00276771	notfound
ENSMUSG00000021273	Fdft1	-0.3104	0.00286188	surface
ENSMUSG00000042050	Wdr60	-0.310759	0.00271687	surface
ENSMUSG00000045751	Mms22l	-0.310942	0.00270042	notfound
ENSMUSG00000002320	Tm9sf1	-0.311056	0.00269012	surface
ENSMUSG00000056267	Cep70	-0.311066	0.00268929	surface
ENSMUSG00000035337	Uchl4	-0.311134	0.00268313	surface
ENSMUSG00000090272	Mndal	-0.311185	0.00267856	surface
ENSMUSG00000024829	Mrpl21	-0.311245	0.00267323	surface
ENSMUSG00000000001	Gnai3	-0.312884	0.00263808	surface
ENSMUSG00000029088	Kcnip4	-0.312946	0.00252524	surface
ENSMUSG00000000125	Wnt3	-0.312972	0.00252303	surface
ENSMUSG00000018822	Sfrp5	-0.313018	0.00251914	surface
ENSMUSG00000081957	Ak3l2-ps	-0.313251	0.00249951	notfound
ENSMUSG00000047843	Bri3	-0.313965	0.00244017	surface
ENSMUSG00000026234	Ncl	-0.313967	0.00254557	surface
ENSMUSG00000021149	Gtpbp4	-0.313999	0.00254289	surface
ENSMUSG00000089795	Gm16543	-0.314635	0.00238571	notfound
ENSMUSG00000030357	Fkbp4	-0.314673	0.00238264	surface
ENSMUSG00000035129	Gm6781	-0.31511	0.00234768	notfound
ENSMUSG00000050705	2310061I04Rik	-0.315234	0.00233785	notfound
ENSMUSG00000042390	Gatad2b	-0.31541	0.00232402	TF
ENSMUSG00000026611	Spata17	-0.315525	0.00231499	surface
ENSMUSG00000027397	Slc20a1	-0.315551	0.00231297	surface
ENSMUSG00000020089	Ppa1	-0.315639	0.00240845	surface
ENSMUSG00000041247	Lamp3	-0.315704	0.00230095	surface
ENSMUSG00000033350	Chst2	-0.316652	0.00222814	surface
ENSMUSG00000032086	Bace1	-0.316883	0.0022107	surface
ENSMUSG00000046711	Hmga1	-0.31698	0.0022034	TF
ENSMUSG00000002728	Naa20	-0.317009	0.00230115	surface
ENSMUSG00000080002	Gm5566	-0.317289	0.00218034	notfound
ENSMUSG00000083948	Gm7158	-0.318015	0.002127	notfound
ENSMUSG00000039997	Ifi203	-0.31815	0.00211723	cytokine
ENSMUSG00000025243	Slc6a20b	-0.319505	0.00202124	surface
ENSMUSG00000097197	AL672246.2	-0.319839	0.00199818	notfound
ENSMUSG00000080788	Gm7841	-0.319977	0.00198872	notfound
ENSMUSG00000038342	Mlxip	-0.320122	0.00197882	TF
ENSMUSG00000046671	Fam54b	-0.320198	0.00197369	surface
ENSMUSG00000022111	Uchl3	-0.321048	0.00191674	surface
ENSMUSG00000054072	Iigp1	-0.321261	0.00190268	cytokine
ENSMUSG00000083793	Gm14274	-0.321278	0.00190158	notfound
ENSMUSG00000078921	Tgtp2	-0.321517	0.00188594	surface
ENSMUSG00000046020	Pofut1	-0.321677	0.00187554	surface
ENSMUSG00000018974	Sart3	-0.321925	0.00185952	surface
ENSMUSG00000038510	Rpf2	-0.322201	0.00193252	surface
ENSMUSG00000083482	Gm14706	-0.322892	0.00179821	notfound
ENSMUSG00000026623	Lpgat1	-0.323161	0.00178149	surface
ENSMUSG00000022962	Gart	-0.323358	0.00176932	surface
ENSMUSG00000021870	Slmap	-0.323448	0.00176379	surface
ENSMUSG00000097908	AC147987.1	-0.32386	0.0017387	notfound
ENSMUSG00000024997	Prdx3	-0.324265	0.00171436	surface
ENSMUSG00000027405	Nop56	-0.324462	0.00178937	surface
ENSMUSG00000025324	Atp10a	-0.32452	0.00169914	surface
ENSMUSG00000057596	Trim30d	-0.324614	0.00169358	notfound
ENSMUSG00000036572	Upf3b	-0.324615	0.00169356	surface
ENSMUSG00000021392	Nol8	-0.325382	0.0016487	surface
ENSMUSG00000037754	Ppp1r16b	-0.327281	0.00162443	surface
ENSMUSG00000058809	Gm12141	-0.328938	0.00153407	notfound
ENSMUSG00000031628	Casp3	-0.32916	0.00144326	surface
ENSMUSG00000059474	Mbtd1	-0.329314	0.0014354	surface
ENSMUSG00000040774	Cept1	-0.330196	0.00146852	surface
ENSMUSG00000031820	Babam1	-0.330419	0.00145717	notfound
ENSMUSG00000026116	Tmem131	-0.330451	0.00145555	surface
ENSMUSG00000033294	Noc4l	-0.33061	0.00144751	surface
ENSMUSG00000042595	Fam199x	-0.330659	0.0013684	surface
ENSMUSG00000023025	Larp4	-0.331215	0.00141729	surface
ENSMUSG00000028932	Psmc2	-0.331215	0.00141729	surface
ENSMUSG00000033166	Dis3	-0.331302	0.00133736	surface
ENSMUSG00000080250	Gm16400	-0.331618	0.00132236	notfound
ENSMUSG00000087636	Gm4660	-0.333246	0.00124744	notfound
ENSMUSG00000084153	Gm12186	-0.333264	0.0012466	notfound
ENSMUSG00000026021	Sumo1	-0.333493	0.00130864	surface
ENSMUSG00000081278	Gm13186	-0.333514	0.00123545	notfound
ENSMUSG00000024841	Eif1ad	-0.33358	0.00123252	surface
ENSMUSG00000031201	Brcc3	-0.333621	0.0012307	surface
ENSMUSG00000028362	Tnfsf8	-0.333954	0.00128756	cytokine
ENSMUSG00000029763	Exoc4	-0.334353	0.00126963	surface
ENSMUSG00000025995	Wdr75	-0.334565	0.00118958	surface
ENSMUSG00000081911	Mrps36-ps2	-0.335625	0.00114485	notfound
ENSMUSG00000090222	Gm16340	-0.335935	0.00113205	notfound
ENSMUSG00000028273	Pdlim5	-0.336366	0.00111448	TF
ENSMUSG00000029635	Cdk8	-0.336467	0.00111041	TF
ENSMUSG00000097180	AC117663.1	-0.3368	0.00109706	notfound
ENSMUSG00000061589	Dot1l	-0.337442	0.00113804	surface
ENSMUSG00000028796	Phc2	-0.338527	0.0010301	surface
ENSMUSG00000032803	Cdv3	-0.338812	0.00108379	surface
ENSMUSG00000022100	Xpo7	-0.338939	0.00107886	surface
ENSMUSG00000022765	Snap29	-0.339037	0.00101104	surface
ENSMUSG00000054766	Set	-0.339306	0.00106482	surface
ENSMUSG00000020273	Papolg	-0.339326	0.0010004	surface
ENSMUSG00000026005	Rpe	-0.340213	0.00103073	surface
ENSMUSG00000022234	Cct5	-0.34101	0.00100165	surface
ENSMUSG00000028890	Mtf1	-0.34147	0.000924489	TF
ENSMUSG00000021114	Atp6v1d	-0.341615	0.000980047	surface
ENSMUSG00000031432	Prps1	-0.341886	0.000970523	surface
ENSMUSG00000017664	Slc35c2	-0.343547	0.000856042	surface
ENSMUSG00000081844	Gm11241	-0.34372	0.000850539	notfound
ENSMUSG00000022074	Tnfrsf10b	-0.34418	0.000836082	notfound
ENSMUSG00000031996	Aplp2	-0.344579	0.000823741	surface
ENSMUSG00000018848	Rars	-0.345407	0.000798672	TF
ENSMUSG00000043987	Cep164	-0.347192	0.000746936	surface
ENSMUSG00000038305	Spats2l	-0.347598	0.000735595	surface
ENSMUSG00000001855	Nup214	-0.347874	0.000780331	surface
ENSMUSG00000082442	Gm12686	-0.347979	0.000725111	notfound
ENSMUSG00000061559	Wdr61	-0.348097	0.000773958	surface
ENSMUSG00000097039	AC126552.1	-0.348232	0.000718222	notfound
ENSMUSG00000053907	Mat2a	-0.348676	0.000706279	surface
ENSMUSG00000029014	Dnajc2	-0.348861	0.000752469	TF
ENSMUSG00000046962	Zfp295	-0.350049	0.00067047	TF
ENSMUSG00000022706	Mrpl40	-0.350237	0.000665706	surface
ENSMUSG00000026229	Psmd1	-0.351712	0.000677062	surface
ENSMUSG00000028693	Nasp	-0.353066	0.000643738	surface
ENSMUSG00000090704	Trp53-ps	-0.353238	0.000593613	surface
ENSMUSG00000029833	Trim24	-0.353607	0.000630834	TF
ENSMUSG00000029326	Enoph1	-0.354413	0.000567393	surface
ENSMUSG00000073676	Hspe1	-0.35614	0.000573584	surface
ENSMUSG00000065606	Mir16-2	-0.357008	0.000513191	notfound
ENSMUSG00000026946	Nmi	-0.357367	0.000506072	surface
ENSMUSG00000010048	Ifrd2	-0.357457	0.000504312	cytokine
ENSMUSG00000024601	Isoc1	-0.358116	0.000491529	surface
ENSMUSG00000066595	Mfsd7b	-0.358734	0.000479817	surface
ENSMUSG00000053293	Pom121	-0.359299	0.000469324	surface
ENSMUSG00000029145	Eif2b4	-0.359369	0.000468042	surface
ENSMUSG00000080840	Gm11349	-0.359407	0.000467348	notfound
ENSMUSG00000030452	Nipa2	-0.359452	0.000505889	surface
ENSMUSG00000076910	Traj19	-0.359888	0.000458628	notfound
ENSMUSG00000059895	Ptp4a3	-0.360843	0.000441728	surface
ENSMUSG00000006373	Pgrmc1	-0.361421	0.000431797	notfound
ENSMUSG00000082169	Gm12369	-0.362045	0.000421292	notfound
ENSMUSG00000070697	Utp3	-0.362892	0.00044343	surface
ENSMUSG00000026799	Med27	-0.363087	0.000404285	surface
ENSMUSG00000002416	Ndufb2	-0.363114	0.000403855	surface
ENSMUSG00000044860	Gm1123	-0.363902	0.000391416	surface
ENSMUSG00000082393	Gm15028	-0.364551	0.00038145	notfound
ENSMUSG00000022710	Usp7	-0.365791	0.000396399	surface
ENSMUSG00000020326	Ccng1	-0.365854	0.000395419	surface
ENSMUSG00000022822	Abcc5	-0.365973	0.000360406	surface
ENSMUSG00000024528	Srfbp1	-0.369522	0.000312444	surface
ENSMUSG00000006906	Stambp	-0.369681	0.000310445	surface
ENSMUSG00000027893	Ahcyl1	-0.371349	0.000318821	surface
ENSMUSG00000082951	Gm13359	-0.371593	0.000287256	notfound
ENSMUSG00000039000	Ube3c	-0.372228	0.000279916	surface
ENSMUSG00000026088	Mitd1	-0.373519	0.000265517	surface
ENSMUSG00000010554	Mettl16	-0.375284	0.000246933	notfound
ENSMUSG00000087107	AI662270	-0.375681	0.000268356	notfound
ENSMUSG00000026701	Prdx6	-0.376971	0.000254821	surface
ENSMUSG00000020949	Fkbp3	-0.378325	0.000241298	surface
ENSMUSG00000063406	Tmed5	-0.382895	0.00020039	surface
ENSMUSG00000026393	Nek7	-0.383867	0.000192568	surface
ENSMUSG00000030512	Snrpa1	-0.383994	0.000191563	surface
ENSMUSG00000030759	Far1	-0.384552	0.000187225	surface
ENSMUSG00000062866	Phactr2	-0.385195	0.000163048	surface
ENSMUSG00000014226	Cacybp	-0.386988	0.000169309	surface
ENSMUSG00000021932	Rnaseh2b	-0.387829	0.000145689	surface
ENSMUSG00000026239	Pde6d	-0.389704	0.000134398	surface
ENSMUSG00000071568	Gm5874	-0.390819	0.000128068	notfound
ENSMUSG00000030102	Itpr1	-0.39398	0.000126343	notfound
ENSMUSG00000021840	Mapk1ip1l	-0.397165	0.000110343	surface
ENSMUSG00000027804	Ppid	-0.397372	0.000109371	surface
ENSMUSG00000042410	Agps	-0.398122	9.29872594175191e-05	surface
ENSMUSG00000017485	Top2b	-0.398774	9.03373491184073e-05	surface
ENSMUSG00000036781	Rps27l	-0.402803	8.65520097467056e-05	surface
ENSMUSG00000025980	Hspd1	-0.403838	8.27405815135496e-05	surface
ENSMUSG00000020899	Pfas	-0.405017	7.85920262198561e-05	surface
ENSMUSG00000041453	Rpl21	-0.407246	7.12687229040237e-05	surface
ENSMUSG00000031715	Smarca5	-0.40825	6.81853890438044e-05	TF
ENSMUSG00000037916	Ndufv1	-0.413641	4.59284588828062e-05	surface
ENSMUSG00000036873	2410004B18Rik	-0.414488	4.41503735914827e-05	surface
ENSMUSG00000022698	Naa50	-0.415416	4.95246913948217e-05	surface
ENSMUSG00000059552	Trp53	-0.416945	4.62182735662785e-05	TF
ENSMUSG00000083515	Gm14577	-0.419637	3.46443571015726e-05	notfound
ENSMUSG00000029415	Sdad1	-0.442462	1.12640323362796e-05	surface
