# Supplementary material for: Single-Cell RNA Sequencing Reveals T Helper Cells Synthesizing Steroids De Novo to Contribute to Immune Homeostasis
Source: Cell Rep. 2014 May 9;7(4):1130–42. doi: 10.1016/j.celrep.2014.04.011 (PMC4039991; doi:10.1016/j.celrep.2014.04.011)
Supplement: Table S3. List of Genes Positively or Negatively Correlated with Cyp11a1 Based on the Single-Cell RNA-Seq Data of All 91 Th Cells, Related to Figure 3A — Genes with correlation coefficients > 0.2 or < −0.2 are shown, together with p values. [file mmc3.xls]

## Sheet: Sheet1
Gene Name	SPM	P-Value
Cyp11a1	1	0
Vim	0.502867	5.55194973611509e-07
Gm9843	0.484424	1.57692376731309e-06
Fam46a	0.482871	1.25007048043871e-06
Aldoart2	0.479838	2.02698116990934e-06
Afg3l2	0.47275	2.96839379368767e-06
Gzma	0.467102	3.04834490255122e-06
Ecm1	0.464087	4.68283616476876e-06
Pgam1-ps2	0.462574	5.06500142703625e-06
Obfc1	0.460487	5.64050230939661e-06
Aldoart1	0.455964	7.1069167040771e-06
Gm11185	0.455624	5.67508657677492e-06
Ndufv3	0.453559	8.02622490494285e-06
RP24-281K23.1	0.447301	1.0972266603428e-05
Mt1	0.439576	1.60140582066856e-05
Gm2308	0.437586	1.76289811164384e-05
RP24-322E6.1	0.427074	2.90109162500823e-05
Gm7293	0.426358	2.99964933909233e-05
Tgm2	0.424287	3.30228460066027e-05
Socs3	0.422287	3.05326259490474e-05
GAPDH	0.417535	4.49999398045997e-05
AC124553.1	0.41359	4.60374394543188e-05
Tmsb10	0.404443	8.05854075153683e-05
Rfc3	0.402596	8.7333658532553e-05
Whsc1l1	0.40164	9.10272188025552e-05
Anxa2	0.400589	9.52578647334618e-05
Gm11953	0.397834	0.000107232
Ly6c2	0.397229	0.000110043
Basp1	0.396528	0.000113384
Cysltr2	0.39589	0.000102624
Pkm	0.395573	0.000118091
Tnfrsf9	0.394951	0.000121248
Gm13292	0.393614	0.000128315
Gm10073	0.392738	0.000133148
Tsc22d4	0.391225	0.000141895
Sirt6	0.390852	0.000127886
Tpt1	0.388979	0.000155867
Ly6c1	0.387673	0.000164568
Gm12286	0.387275	0.000167309
Gm9790	0.386654	0.00017167
Gm5944	0.386622	0.000171897
Gm13394	0.386097	0.000175674
Gm16459	0.385718	0.000159456
Nfil3	0.385619	0.000179174
Gm3695	0.384679	0.000186247
Gm11453	0.383601	0.000174456
Zfyve16	0.383113	0.000178094
Gm6316	0.382467	0.000183023
Fam162a	0.38057	0.000220321
Gm10767	0.379938	0.000203541
Hook2	0.377188	0.000228242
Serpinf1	0.376491	0.000234926
Il4ra	0.375123	0.000274407
Il24	0.372973	0.00029895
0610010O12Rik	0.371777	0.000285111
Gm8659	0.371333	0.000319021
Anxa6	0.371301	0.000319423
Mir5115	0.371116	0.000292885
Adamtsl4	0.370348	0.000302164
Tanc1	0.369341	0.000314744
Mcf2l	0.368088	0.000331072
Gm10284	0.36775	0.000367266
Cd24a	0.367304	0.000373719
Gcnt1	0.366184	0.00035737
Ctla2b	0.365955	0.000360656
Pgk1-rs7	0.36587	0.000395175
Aldoa	0.365791	0.000396399
Bsg	0.365424	0.000402078
Gm11550	0.364162	0.000387397
Gm14925	0.364	0.000389888
Gm8174	0.363552	0.000396901
Upf3a	0.362516	0.000413519
Gipr	0.362088	0.000420578
Pkp2	0.36188	0.000424047
Crip1	0.361379	0.00046997
Gm13075	0.361237	0.000434942
9030619P08Rik	0.359357	0.000507734
Ppp1r18	0.358688	0.000520824
Pik3cg	0.358088	0.000492061
Sdf4	0.356315	0.000569805
Gm12416	0.356292	0.000527644
Gm7150	0.355349	0.000547264
Ndrg1	0.354913	0.000600685
Gm11942	0.354786	0.000603567
Il12rb2	0.354451	0.000611193
Ostf1	0.353512	0.000633094
Ddit4	0.353367	0.000590688
Trav7-3	0.352903	0.000601284
Gm7251	0.352897	0.000601432
Icos	0.352556	0.000656102
Samhd1	0.350565	0.000706519
D19Wsu162e	0.350482	0.000659526
Dmgdh	0.3497	0.000679404
Gm13668	0.347412	0.000740777
Nucb2	0.345854	0.000785419
Pfkfb3	0.345756	0.000843312
Gm14760	0.344991	0.000867161
Gm5093	0.344959	0.000868168
Ech1	0.344912	0.00086968
Pold4	0.34488	0.00087069
AC168279.1	0.343197	0.000867223
Gm16348	0.342806	0.000879919
Rps23-ps	0.342754	0.000881619
Ly6a	0.3423	0.00095612
Gm17511	0.339927	0.00104138
Gm3200	0.339831	0.00104496
Gys1	0.339783	0.00104675
Ly6g	0.339773	0.000984119
Arrb1	0.339624	0.000989524
U4atac	0.339178	0.00106969
Dpm3	0.339048	0.00101062
Serf2	0.338971	0.00107764
9430020K01Rik	0.338576	0.00102824
Ctla2a	0.338063	0.00111314
Gpx8	0.337941	0.00105237
Itgb3	0.33766	0.00106321
Mfap5	0.337612	0.00106507
Kremen2	0.337604	0.00106541
Sell	0.337527	0.00106838
Ppp1r3b	0.337501	0.0010694
Tg	0.33714	0.00115036
Gm11198	0.335616	0.0011452
Lrrtm3	0.334887	0.00117582
Gm13137	0.333413	0.00131231
Satb1	0.33311	0.00132633
Arfgap3	0.33292	0.00126213
Lama5	0.332903	0.00126288
Dhdh	0.332489	0.00135554
Rpl13a-ps1	0.331932	0.00138224
2410006H16Rik	0.331868	0.00138533
Myo10	0.331136	0.00142123
Gm14847	0.330403	0.00145798
Med13l	0.330339	0.00146121
Gm6298	0.329648	0.00141851
Rpl18-ps1	0.329511	0.00150388
Rnf152	0.328602	0.0014721
S100a1	0.328371	0.00148417
Mir5105	0.327807	0.00159525
Rps10-ps3	0.327243	0.00154443
Syt2	0.327113	0.0015515
Gm5069	0.326431	0.00158919
Gm17235	0.326004	0.0016132
Atp6v0d1	0.325678	0.00163172
Gm10238	0.325656	0.00163298
Rplp1-ps1	0.325503	0.00164176
Sepw1	0.325211	0.00174415
CH36-22E6.1	0.32416	0.00180795
AY036118	0.323698	0.00183665
Tha1	0.323448	0.0017638
Gm13460	0.323369	0.00176866
Gm9164	0.32254	0.0018203
Gm15191	0.322058	0.00194193
Higd1a	0.321946	0.00194928
Gm10313	0.321707	0.00196511
Crygn	0.321391	0.00189415
Gm8623	0.321245	0.00199606
Eif4ebp1	0.321102	0.00200575
Fxyd5	0.320115	0.00207369
Fanci	0.320011	0.00198642
Gm12033	0.319796	0.00209604
Gm5537	0.318904	0.0021598
Vault	0.317718	0.00214872
RP23-30B3.1	0.317412	0.0021712
Trappc6a	0.317312	0.00227804
Sdc3	0.316324	0.00225307
Il4	0.316197	0.00236425
Gm10293	0.315872	0.00228794
Pvr	0.315687	0.00240463
Prex2	0.315592	0.00241227
Lst1	0.315572	0.00231132
Ly6i	0.315561	0.00231215
Mlip	0.315283	0.00233404
Rplp1	0.3147	0.00248465
Gm13914	0.314185	0.00242215
Gm12967	0.314095	0.00253488
Prelid1	0.313489	0.00258602
Nox4	0.311876	0.00261743
Rai2	0.311602	0.00264153
0610031J06Rik	0.311157	0.00268105
Mxi1	0.310692	0.00272303
AC164566.1	0.309516	0.00283158
Cyp4a29-ps	0.308632	0.00303138
Gm5507	0.308621	0.00291679
Gm11557	0.308529	0.00292566
Gm10177	0.308457	0.00304866
Gm16225	0.308185	0.00295911
Ldha-ps2	0.308122	0.0030819
Gm5863	0.30782	0.00311225
5033411D12Rik	0.307614	0.00301536
Ampd3	0.307524	0.00302438
Srrm2	0.307406	0.00315422
Pde4b	0.307278	0.00316723
Mtss1	0.307254	0.00305138
Palld	0.307219	0.00305487
Gm6322	0.307023	0.00319341
Gatsl3	0.306921	0.003085
Gm9990	0.306478	0.00313023
Epha10	0.306323	0.00326639
Gm10243	0.305797	0.00332211
Gm15594	0.305511	0.00323109
Gm5389	0.305447	0.00335973
Gm12031	0.304379	0.00335277
Gm17194	0.303999	0.00339453
Lyst	0.303959	0.00339902
RP23-429I18.1	0.302998	0.00350683
Gm8325	0.302946	0.0036395
Sertad1	0.302836	0.00352532
Vault	0.302792	0.00353038
Gm11826	0.302771	0.00365987
Gm6498	0.302767	0.0035332
Bcl3	0.302636	0.00354827
Flywch1	0.302442	0.00357063
Gp49a	0.302325	0.00371216
Gm15504	0.302043	0.0036171
Acap1	0.301959	0.00375562
Jarid2	0.301895	0.00376323
Ldha	0.301688	0.00378803
Scaf11	0.301417	0.0038207
Batf	0.301401	0.00382263
Acbd7	0.30105	0.00373488
B2m	0.301019	0.00386919
Gm12341	0.300733	0.00390445
Krt75	0.300636	0.00378508
Gm10327	0.300175	0.00397383
Creb3l2	0.299865	0.00388008
RP24-98O8.1	0.29967	0.00390445
Celf5	0.299633	0.00390903
Gm8877	0.299545	0.00392004
Slc17a6	0.299341	0.00394584
Atp7b	0.298136	0.00410085
Gm10658	0.298032	0.00411444
Mt2	0.298025	0.0042519
Ncoa6	0.297833	0.0041407
Gm15472	0.297753	0.00415123
Rpl18a	0.297516	0.00432031
U6	0.29742	0.0041955
Gm5270	0.297282	0.00421391
Gm16144	0.29698	0.00425464
Gm9399	0.296584	0.00430842
Pfkl	0.296385	0.00447563
Tmem66	0.295832	0.00441242
Aldoc	0.294861	0.00455001
Hist1h2bb	0.294755	0.00456521
Hk1	0.294633	0.00472614
Gm4609	0.294394	0.00476125
Gm12586	0.294266	0.00463614
Dnahc8	0.2939	0.00483455
Gem	0.293741	0.00471326
St3gal1	0.293391	0.00491128
Rps26-ps1	0.292563	0.00503827
Gm4468	0.292292	0.00508042
AC087541.1	0.292196	0.00509537
Gm14130	0.292026	0.00497361
AC110377.1	0.291607	0.00518844
Svep1	0.291591	0.00519098
Ccr5	0.291562	0.00504606
Rasa2	0.29148	0.00520876
Hif1a	0.291352	0.00522915
RP23-345J21.2	0.290716	0.00518081
Itga7	0.290676	0.00518734
Gm7452	0.290576	0.00520349
Gm10291	0.290333	0.00539487
AC091683.1	0.290313	0.00524626
Eid1	0.290178	0.00526819
Gm2574	0.290046	0.00544231
Lonp1	0.289505	0.00553293
Gm7808	0.288629	0.00568238
Spata22	0.288472	0.00555399
Inpp5a	0.288144	0.00561039
Gm10863	0.287836	0.0056639
Gm8213	0.287227	0.00592898
U2	0.287219	0.00577245
Slc7a2	0.287074	0.00579826
Gm11658	0.286919	0.00582585
Mir1906-2	0.286821	0.00584331
H2-D1	0.286654	0.00603257
Adrb3	0.286388	0.00592144
Gm6175	0.286344	0.00592956
Tmsb4x	0.28624	0.00610839
U6	0.286105	0.0059731
Fau-ps2	0.286049	0.00614366
Igfbp4	0.285829	0.00602364
F2r	0.285651	0.00605662
Src	0.284959	0.00618587
Ptpn14	0.28494	0.00618944
H2-Q10	0.284759	0.00638655
Ptdss2	0.284652	0.00624392
Trak2	0.284151	0.00633977
Rpl10-ps6	0.284122	0.00650961
Camk4	0.284058	0.00652203
Bnip3l	0.283962	0.0065407
Gm12088	0.283885	0.00639134
Adora1	0.283639	0.00643926
Pfkp	0.283294	0.00667273
A430010J10Rik	0.283171	0.00653132
Gm15294	0.283106	0.00654418
Gm11814	0.282943	0.00674282
Phf12	0.282916	0.00658192
Zfand6	0.282545	0.00682327
Arid5a	0.282306	0.00687194
U6	0.282151	0.00673586
Gm16412	0.281658	0.00683683
Vps37b	0.281628	0.00684286
Rps10-ps4	0.281596	0.00684955
Il2ra	0.281573	0.00702314
Gm1401	0.281526	0.00686402
Ovol1	0.281497	0.0068701
Spef2	0.281484	0.0068726
Rem2	0.280906	0.00699334
Gm20644	0.280643	0.00704875
Map2k6	0.280497	0.00707958
RP24-361E14.1	0.280443	0.00709125
Gm10169	0.280379	0.00727598
U6	0.280312	0.00711918
Crebl2	0.280268	0.00729998
Zdhhc2	0.279936	0.0071997
Lilrb4	0.279742	0.0074141
Pth	0.27948	0.00729875
Rps6ka5	0.279368	0.00732309
Cul9	0.278972	0.00741039
Gm12565	0.278886	0.00742926
Rab39	0.278736	0.00746272
H2-K1	0.278627	0.00766139
Rpl10a-ps1	0.278309	0.00773337
Mn1	0.277916	0.0076472
Gab2	0.27759	0.00772165
Mmp13	0.277362	0.00777404
Scp2-ps2	0.277336	0.00778002
Rpl10-ps3	0.277003	0.00803479
Gcnt2	0.276728	0.00792154
Rbm6	0.276636	0.00812118
Dhrs1	0.276619	0.00794715
Prph	0.276501	0.00797508
Gm12969	0.276367	0.0080067
Bag6	0.276143	0.00823891
Tube1	0.276099	0.00807029
Pla2g2d	0.275543	0.00820399
Malat1	0.275522	0.00838916
H2-Bl	0.275171	0.00847498
Enpp3	0.275118	0.0083072
Foxo1	0.275076	0.00849852
Rnf126	0.274894	0.00836236
Gm3272	0.274518	0.00863699
Pou6f2	0.274451	0.00847201
Il10ra	0.274412	0.00848162
Ndufa2	0.274184	0.00872102
Gm11605	0.273978	0.00859036
Col4a5	0.273956	0.0085959
Meig1	0.27388	0.00861499
Lonrf2	0.273795	0.00863662
Trim2	0.273642	0.0088586
Gm7535	0.273608	0.00868404
AC122795.1	0.273503	0.0087107
Gm11956	0.27318	0.00897746
Tctex1d1	0.27294	0.00885522
Rps16-ps2	0.272623	0.00912278
Npc2	0.272559	0.00913951
Gtf3c3	0.272381	0.00900101
Gm14633	0.272236	0.00903907
Zfp36	0.271786	0.00915838
Cobra1	0.271604	0.00939386
Frmpd3	0.271476	0.00942824
Sra1	0.271365	0.00945842
Gm13525	0.271196	0.0093167
Tmod1	0.271175	0.00932263
Sema3c	0.270785	0.00942868
Lars2	0.27076	0.0096237
Gapdh	0.270664	0.00965003
Npc1	0.270477	0.00951315
Glra3	0.270376	0.00954102
Gpsm3	0.27016	0.00960079
Rps16	0.269804	0.00988985
Enpp1	0.269563	0.0097679
Gm15564	0.269533	0.00996642
Gpr158	0.269457	0.00979786
Gngt2	0.268419	0.0102872
Grina	0.268355	0.0103059
Cyp2s1	0.268059	0.0102002
Ufsp2	0.268004	0.0104087
Gm15427	0.267877	0.0104463
Cd3d	0.267766	0.0104793
Gm6378	0.267622	0.0105219
Prkg2	0.267548	0.0103508
Pbx1	0.267479	0.0105647
Hgf	0.267473	0.0103731
Gm14506	0.267443	0.010382
Egln1	0.267304	0.0106171
Slc2a3	0.267176	0.0106554
Crem	0.26681	0.0107661
Baiap2	0.266493	0.0106681
Auh	0.26638	0.0108974
Sox5	0.266162	0.0107691
Ly6f	0.266112	0.0107846
Gm8624	0.266093	0.0109857
Gm7331	0.265807	0.0110747
Gm10051	0.265711	0.0111044
Gm11796	0.265654	0.010926
Gm5483	0.26504	0.0111185
1600012H06Rik	0.265005	0.0111298
U6	0.264428	0.0113132
Zfp503	0.264363	0.0113342
Kcnq3	0.264252	0.0113698
Lmo3	0.264213	0.0113826
2310011J03Rik	0.264173	0.0113955
Olfr16	0.264046	0.0114363
Gm15132	0.26396	0.0114642
7SK	0.263948	0.011468
Gm9845	0.263588	0.0115855
Gbe1	0.263443	0.0116331
Rpl29-ps1	0.263343	0.0116661
Gm16439	0.263315	0.0116753
Bnip3	0.263306	0.0118774
H2-M2	0.263179	0.0119197
Mgll	0.262979	0.0117863
Hist1h2bq	0.262954	0.0117947
Cyp2a22	0.262939	0.0117995
Gm14148	0.262912	0.0118085
Gm9867	0.262908	0.01181
Ctdsp1	0.2629	0.0118125
C530008M17Rik	0.262582	0.0119189
Gata3	0.262542	0.0121328
Chrnb3	0.262153	0.0120635
H2-Ab1	0.26208	0.0122895
Gm13110	0.26191	0.0121464
Bhlhe41	0.261459	0.0125029
Gm14504	0.261405	0.0123194
Clu	0.261386	0.0123262
Ehf	0.261344	0.0123406
U6	0.261277	0.0123637
Gm14732	0.260596	0.0126019
Sry	0.260409	0.0126678
Gm2606	0.260073	0.0129906
Scd3	0.259998	0.012814
Mif	0.259723	0.0131166
Gm15172	0.259329	0.013055
1700123M08Rik	0.258647	0.0133046
Gm13464	0.258389	0.0134002
Dnajb4	0.258212	0.0134663
RP24-150D18.2	0.25819	0.0134744
Car5a	0.258031	0.013534
Rbpj	0.257971	0.0137624
BC094916	0.25789	0.0135867
Eno1	0.257796	0.0138285
CT025649.1	0.257724	0.0136496
Espn	0.257535	0.013721
Erp29	0.257318	0.0140101
AC126686.1	0.257306	0.0138079
Gm12913	0.257238	0.0140406
Gm18128	0.257104	0.0138852
Metazoa_SRP	0.257047	0.0141139
Pcsk2	0.256839	0.0139873
Med17	0.25614	0.014467
Hcst	0.255825	0.0143829
Itpkb	0.255805	0.014599
Gm7820	0.255767	0.0144057
Gm12990	0.255666	0.0144458
Acnat1	0.255596	0.0144736
Clec16a	0.255527	0.014501
Stac	0.255438	0.0145364
Gm16379	0.255424	0.0145422
Map3k1	0.255391	0.0147639
Stat3	0.255025	0.0149111
B230120H23Rik	0.254977	0.0149304
Fancf	0.254943	0.0147352
Nudt16	0.254694	0.0148357
1810037I17Rik	0.254563	0.0150986
Dixdc1	0.254556	0.0148921
Myocd	0.254552	0.0148936
Zmynd15	0.254551	0.0148939
Itpr2	0.254201	0.0150372
Paqr7	0.254121	0.0150701
4931406G06Rik	0.254022	0.0151107
Lgals1	0.253942	0.0153539
Pla2g12a	0.25391	0.015367
Gm14407	0.253782	0.0154199
U6	0.253429	0.015357
Pan2	0.253195	0.0154552
U1	0.252791	0.0156256
Gpld1	0.252672	0.0156764
Zbtb8b	0.25256	0.0157239
Gm14733	0.25239	0.0157968
Gm8909	0.252349	0.0160256
Tfap2b	0.252142	0.0159032
Ccdc33	0.252059	0.0159391
Vps37a	0.25133	0.0164688
Crp	0.25124	0.0162961
Gas7	0.251227	0.0163019
Gm20594	0.251206	0.0163111
U2	0.250948	0.0164254
H2-Q2	0.250932	0.0166448
D630003M21Rik	0.250884	0.0164537
Gm12834	0.250303	0.0167134
Pgam1	0.250135	0.0170017
Gm14255	0.249832	0.0169262
Ing1	0.249811	0.0169359
Rab31	0.249593	0.0170353
RP23-32P19.2	0.249379	0.0171333
Rpl18a-ps1	0.249371	0.0173505
Jund	0.249259	0.0174019
Gm13882	0.249148	0.0174534
AL606962.1	0.249121	0.0172523
Txk	0.249058	0.0172817
Scd2	0.249052	0.0174977
Rbl2	0.249021	0.0175124
SNORA19	0.248781	0.0174104
Gm4997	0.248734	0.0176459
Hist1h2br	0.248425	0.0175769
Gimap1	0.248399	0.0178027
Tnfrsf23	0.24834	0.0176168
Ctif	0.24832	0.0178402
Gm12051	0.24821	0.0176782
9130020K20Rik	0.248158	0.0177028
7SK	0.247893	0.0178285
H2-Q1	0.24781	0.0180819
Srgn	0.247731	0.01812
Pqlc3	0.247639	0.0179496
Camk2n1	0.247639	0.0179496
Gm12901	0.247109	0.0184189
Gm8864	0.247062	0.0184421
Gm10499	0.247046	0.0184498
Prdx5	0.246727	0.018605
S100a13	0.246695	0.0186206
Gm11334	0.246616	0.0186596
Gm16253	0.2466	0.0184527
Gm11960	0.246492	0.0185054
Gm14101	0.246421	0.0185404
Gm3150	0.246411	0.0185453
Mpp5	0.246267	0.0186163
BC106179	0.245961	0.0187678
Bcam	0.245772	0.0188623
Slc34a2	0.245756	0.0190853
Tshz2	0.245692	0.0191171
Gm5494	0.245514	0.0189911
U6	0.245468	0.0190144
Pgp	0.245453	0.019237
Lilra5	0.245442	0.0190277
Atp2b4	0.245358	0.0192851
Gm4128	0.245305	0.0190963
Slc22a13	0.245264	0.0191173
Gm17541	0.245166	0.0193817
Gm11808	0.245151	0.0193898
Gm14143	0.245017	0.0192421
Oxa1l	0.244975	0.0194787
Styk1	0.244957	0.0192728
5430407P10Rik	0.244956	0.0192735
Gm5392	0.244705	0.0196169
Grb10	0.244646	0.0194315
Rps19-ps6	0.244641	0.0196495
Trim75	0.244637	0.0194363
Gm14975	0.244551	0.0194802
Mif4gd	0.24453	0.0194909
Ptprd	0.244513	0.0197149
Ldha-ps	0.244443	0.0195359
Ero1l	0.244354	0.0197969
Gm10837	0.244211	0.019871
Lin28a	0.244136	0.0196941
Tpt1-ps5	0.243972	0.0199949
Gm15707	0.243924	0.0200198
Gm3222	0.24388	0.0198272
n-R5s204	0.243684	0.0199299
7SK	0.243444	0.0200554
Gm16102	0.243439	0.0200584
Wdr41	0.243423	0.0200669
U6	0.243374	0.0200923
Gm7823	0.243275	0.020145
Pim2	0.243271	0.0203624
Lipt1	0.243264	0.0201505
Matk	0.243088	0.0202441
Hilpda	0.24308	0.0204636
Jun	0.242918	0.0203342
Sele	0.242896	0.0203458
Uroc1	0.242872	0.0203588
l7Rn6	0.24273	0.0206503
Abhd14b	0.242666	0.0204689
Fbxo43	0.242395	0.0206145
Dppa2	0.242096	0.0207759
Gm13740	0.241998	0.0208292
Tnfrsf8	0.241981	0.0210541
Jak3	0.241965	0.0210627
U6	0.241956	0.0208519
Nalcn	0.241889	0.0208886
AC146596.1	0.241822	0.0211409
Lgi1	0.241732	0.0209742
Gm6134	0.241679	0.0212192
Col4a3	0.241675	0.0210054
AC114655.1	0.241675	0.0210054
Asph	0.241444	0.0211325
Gng5	0.24136	0.0213943
Gm10480	0.241312	0.0214206
Tpt1-ps6	0.241296	0.0214294
Ppme1	0.241185	0.021491
Mfsd11	0.241089	0.021544
Apba2	0.240946	0.021408
Vmn2r50	0.240775	0.0215035
Phactr4	0.240717	0.0215355
Gm14163	0.240562	0.0216228
Zfyve1	0.240332	0.021752
Perp	0.240328	0.0217544
Kcnj16	0.240241	0.0218034
Gm11008	0.240235	0.0218067
Gm12634	0.240143	0.0218586
Psap	0.240073	0.0218984
Gm13466	0.239956	0.0219651
Il1r2	0.239937	0.0219757
Gm14435	0.239865	0.0220168
CAAA01201205.1	0.239824	0.0220403
Kctd11	0.239787	0.0220616
Gm12403	0.239742	0.0220869
Hlx	0.239656	0.0223519
AC152410.1	0.239652	0.0221385
6030498E09Rik	0.23961	0.0221629
Rit2	0.2396	0.0221684
Ebf1	0.239146	0.0226454
Gnaz	0.239124	0.0224428
2210018M11Rik	0.238985	0.0225235
Emb	0.238589	0.0229701
Gm5567	0.238545	0.0227804
RP23-70F22.1	0.23843	0.0230636
Gm12058	0.238184	0.0229934
Hrh2	0.238032	0.0232988
Padi2	0.23803	0.0230843
Slc5a8	0.237894	0.0231655
AC160935.1	0.237745	0.0234694
Scp2	0.23749	0.023622
Ptprb	0.237377	0.0234746
Gm13810	0.237364	0.0234827
Slc2a8	0.237275	0.0235364
U6	0.237039	0.0236795
Gm14934	0.237012	0.0239103
Gm11909	0.236965	0.0237243
C1ql3	0.236911	0.023757
U7	0.236707	0.0238812
7SK	0.236688	0.0238933
Hgfac	0.23664	0.0239222
C030039L03Rik	0.236352	0.0240994
Gas2	0.236246	0.0241643
Ndufa6	0.236152	0.0244369
Rab34	0.236115	0.0242457
Cxcr6	0.236007	0.0243121
Casp8	0.235977	0.0245454
Fkbp1a	0.235913	0.024585
Gm6377	0.235832	0.0244212
Gm8644	0.235761	0.0244656
Colq	0.235754	0.0244698
Zmym3	0.235731	0.024484
7SK	0.23553	0.0246102
Gramd1c	0.235333	0.0247336
Rpl34-ps1	0.235292	0.0249734
U6	0.235265	0.0247767
Clmn	0.23518	0.0248299
Lingo4	0.235114	0.024872
Il7r	0.235101	0.025094
Ampd1	0.235085	0.0248899
Cpeb2	0.235083	0.0248915
Gm4883	0.234728	0.0251172
Casp6	0.234703	0.0253468
Pcsk4	0.234623	0.0251842
C230034O21Rik	0.234571	0.0252177
Rpl31-ps16	0.2344	0.0255404
Gm14775	0.234377	0.0253416
Sprr2j-ps	0.234154	0.0254855
Polm	0.234008	0.0255801
Myo5a	0.233871	0.0256686
Gm11127	0.233652	0.0260247
Gm13340	0.233572	0.0260767
Itga11	0.233153	0.026139
U6	0.233087	0.0261827
Gm10566	0.233063	0.0264114
Lamb2	0.233024	0.0262244
Zbtb48	0.232914	0.0262969
U2	0.232854	0.0263367
Tspan9	0.232648	0.0264741
Gm12857	0.232633	0.0266967
Cxcl10	0.232622	0.0264912
Gm13592	0.232612	0.0264981
Rps19-ps1	0.232346	0.0268884
Cebpb	0.232219	0.0267616
Rpl28-ps3	0.232171	0.0270061
Tmem8b	0.232157	0.0268031
Gm13664	0.231967	0.0269317
Gpr26	0.231933	0.0269546
Cdc42se2	0.231774	0.0270629
Metazoa_SRP	0.231728	0.0270938
Flad1	0.2317	0.0271129
Sox13	0.231539	0.0272229
Dnajb12	0.231537	0.0272238
Cyp4a14	0.231331	0.0273652
Ccnjl	0.231087	0.0275331
Gm10160	0.231057	0.0275537
Tmem100	0.231033	0.0275703
Baz2b	0.230881	0.0278864
Dpf1	0.230741	0.0277724
Tcf25	0.230737	0.0279857
Il5	0.23057	0.0278918
Gm8317	0.230419	0.0282074
BC017643	0.230392	0.0280155
Rpl28-ps1	0.230371	0.0282408
Nyap1	0.230367	0.0280336
Gm12468	0.230221	0.0281359
Ccdc129	0.230194	0.028155
Gm5506	0.23018	0.0283747
Sorl1	0.230002	0.0282899
U4	0.229991	0.0282975
Itgb7	0.229897	0.0283641
Vcan	0.229819	0.028419
Gm12054	0.229782	0.0286554
Gm11979	0.229683	0.0285155
Sik1	0.229623	0.0287683
Sipa1l2	0.229557	0.0286051
U6	0.229525	0.0286283
Gm2026	0.229374	0.0287357
Rps26	0.229352	0.0289612
Rabac1	0.22932	0.0289839
Slc44a3	0.229318	0.0287758
Pgs1	0.229208	0.0290637
Kcnj8	0.229088	0.0289413
Pfdn5	0.229049	0.029178
Il17ra	0.228977	0.0290213
Tgfb1	0.228947	0.0290425
Olfr631	0.228848	0.0291139
2210417K05Rik	0.22876	0.0291779
Tmco5b	0.228718	0.0292087
B4galt5	0.228715	0.0294193
Tmem2	0.228633	0.0292701
Kif21a	0.228621	0.0292789
Gm11200	0.228606	0.02929
AC113059.1	0.228546	0.0293335
7SK	0.228448	0.0294051
AC090648.1	0.228385	0.0294508
Trpc4ap	0.228325	0.0294942
Gm14878	0.228157	0.0296173
Wt1	0.227958	0.0297637
Pi16	0.227869	0.0298295
Gm13785	0.227778	0.0298967
Csn1s1	0.227504	0.0300998
Gm9835	0.227479	0.0301187
Gm6987	0.227473	0.0303303
Uevld	0.227422	0.0301609
Onecut2	0.227345	0.0304251
Gcfc1	0.227186	0.0305439
Olfr309	0.227131	0.0303785
Plod1	0.227088	0.0304105
AC202546.1	0.227028	0.0304557
Cyp4f13	0.226968	0.030501
Cntn5	0.226839	0.0305981
Ip6k3	0.226802	0.0306256
Gm15709	0.22675	0.0306647
AC163292.1	0.226742	0.0306715
Gm15232	0.226717	0.03069
Foxc1	0.226581	0.030999
AC157912.1	0.226466	0.0308799
Vmn2r-ps83	0.226458	0.0308865
Zcchc24	0.22633	0.0309836
Ddhd2	0.226296	0.0310096
U1	0.226272	0.0310278
Fbxo10	0.226175	0.0311022
Tnk1	0.226127	0.0311391
Atp2b1	0.225975	0.0314599
AI427809	0.225953	0.0312718
A930005H10Rik	0.225902	0.0313114
Smox	0.225841	0.0313583
Zfp334	0.225824	0.0313712
Treml4	0.225802	0.0313887
Nol10	0.225746	0.0314318
U6	0.225738	0.0314375
Zic5	0.225715	0.0314556
Slc41a2	0.225706	0.0314622
BC046331	0.225555	0.0315792
Gatad2a	0.225259	0.0320131
Pafah1b3	0.225179	0.0320751
AC115697.1	0.225163	0.0320875
Luzp2	0.225061	0.0319635
AC166064.1	0.225061	0.0319635
Slc16a4	0.225049	0.0319733
Hspa12a	0.224991	0.0320188
Six4	0.224956	0.0322492
Pgm2	0.224845	0.0323365
Upf2	0.22479	0.0321764
Tnxb	0.224754	0.0322049
Gm6994	0.224476	0.0324245
Sdc4	0.224431	0.0326626
Ms4a4c	0.224359	0.0325167
Gm15040	0.224275	0.0325836
Tmem9	0.224227	0.0326217
Ddx4	0.224201	0.0326421
Gm10288	0.223953	0.0330424
Rps15	0.223905	0.0330806
Gm13812	0.223869	0.0329081
Gm12017	0.223843	0.0329284
Lyrm5	0.22381	0.0329554
Mll5	0.22381	0.033157
Gm14007	0.223803	0.0329604
Gm7129	0.223763	0.0329931
Arhgap4	0.223694	0.0330487
Wnt4	0.223675	0.0330633
Rpl13a	0.223602	0.0333233
Faim3	0.223504	0.0332016
Gna13	0.223427	0.0334644
Lss	0.223348	0.0335288
Polg	0.223256	0.0334027
B130034C11Rik	0.223224	0.0334285
BC068157	0.223221	0.0334308
Gm9013	0.22322	0.0336319
Olfr1066	0.223166	0.0334752
Nxpe3	0.223079	0.0335465
Adrbk2	0.2228	0.0337742
AL732525.1	0.222771	0.0337984
Gm14883	0.222731	0.0338312
AC188458.4	0.222672	0.0338796
Alx4	0.22263	0.0339139
Agtrap	0.22252	0.0340047
Vmn1r-ps60	0.222427	0.0340808
Id2	0.222344	0.0343485
F13b	0.222239	0.0342364
Aqp8	0.222239	0.0342364
Doxl2	0.222239	0.0342364
D930028M14Rik	0.222239	0.0342364
1700061F12Rik	0.222239	0.0342364
Dmkn	0.222178	0.0342873
Dsg3	0.222034	0.0344073
Gm15032	0.221978	0.0346519
Gm13532	0.221882	0.0347314
Nfib	0.221803	0.0346002
Trpm3	0.221761	0.0346345
1810027O10Rik	0.221532	0.0350243
U6	0.221461	0.0348865
Gm12254	0.221389	0.0351448
St8sia4	0.221365	0.0349679
Lif	0.221357	0.0351716
Fam115a	0.221355	0.0349764
Gm7536	0.221198	0.0353059
Tex11	0.221167	0.0351347
Tbc1d10a	0.221001	0.0352762
Lrguk	0.220869	0.0353882
Gm15264	0.220736	0.0355018
4931440P22Rik	0.220709	0.0355253
1190002H23Rik	0.220655	0.035571
Gm15903	0.220643	0.0355817
Mdc1	0.220594	0.0356234
Tctex1d2	0.22059	0.0356266
Npas3	0.220556	0.035656
Hist1h4h	0.220496	0.0357076
Gm6754	0.220344	0.0358378
Zfp91	0.220338	0.0360386
Metazoa_SRP	0.220092	0.0360553
AC151412.1	0.220078	0.0360678
AL807833.1	0.22	0.0361354
Vstm5	0.219921	0.0362036
Mup1	0.219919	0.0362056
Fahd2a	0.219875	0.0362441
Gm12849	0.219773	0.0363328
Gm13139	0.21975	0.036353
H2-T3	0.219686	0.0364086
Mycn	0.219498	0.0365732
Foxi1	0.219434	0.0366294
Cyp3a25	0.219417	0.0366437
Dpysl4	0.21935	0.0368956
Kcnk7	0.219217	0.03682
Pced1b	0.219216	0.0368211
1300018I17Rik	0.219201	0.0368341
Smc5	0.219191	0.0370354
Ugt8a	0.219168	0.0368628
Vmn2r-ps49	0.219163	0.0368674
Gpr182	0.218961	0.0370464
Dlgap1	0.218952	0.037246
Epha8	0.21879	0.0371977
AC154271.1	0.218605	0.0373623
Gm13171	0.2186	0.037367
U3	0.218587	0.0373784
Jdp2	0.218554	0.0375992
Entpd4	0.2184	0.037546
Camk2b	0.218233	0.0376951
Cadps2	0.218188	0.0377362
Snord104	0.218109	0.0378068
Gm14843	0.218036	0.0378726
Trbc2	0.217981	0.0381127
RP23-404J7.2	0.217976	0.0379272
Foxp2	0.217917	0.0381701
Trav7d-3	0.217707	0.0381704
Kcnh3	0.217676	0.038199
Gm3654	0.217657	0.0382157
Slc16a3	0.217566	0.0384872
Trp53cor1	0.217353	0.0384935
Glipr2	0.217248	0.0387774
Prr15	0.217169	0.0386616
Gm10631	0.217056	0.0387653
Pafah1b1	0.217025	0.0389816
U6	0.21684	0.0389648
Zfp949	0.216777	0.0390232
Frmd4b	0.216754	0.0392308
Gm14303	0.216722	0.0392602
Pkn1	0.21666	0.0391317
Rhoq	0.216627	0.039162
Kalrn	0.216595	0.039378
U1	0.21655	0.0392329
Zfp958	0.216479	0.0392994
Gm8369	0.216296	0.0394704
Dbndd2	0.21627	0.0394944
Moxd1	0.21621	0.0395499
Lcp1	0.216054	0.039882
7SK	0.215992	0.0397547
Gm13315	0.215853	0.0398857
Pik3r2	0.215832	0.0399048
Gm2895	0.21583	0.0399074
AC166781.1	0.215755	0.0399778
U6	0.215719	0.0400114
Ankrd60	0.215711	0.0400194
U6	0.215577	0.0401464
H2-K2	0.215496	0.0404064
U6	0.215387	0.0403262
Leprot	0.215322	0.0403881
Fam63a	0.215165	0.0405382
Rbpsuh-ps1	0.215048	0.0406502
Exosc8	0.214971	0.0409062
C3ar1	0.214938	0.0407552
3000002C10Rik	0.214868	0.0408224
Aifm2	0.214798	0.0408896
Gm10032	0.214703	0.0409811
Gm867	0.214699	0.0409853
Gm6133	0.214668	0.0411962
1110021L09Rik	0.214572	0.0411071
Atp6v0e	0.214525	0.0413342
Kdelr2	0.214509	0.0413496
Agap1	0.214471	0.0412052
9430091E24Rik	0.214449	0.0412263
Rasal3	0.214358	0.0413143
Gm10086	0.214286	0.0415651
Foxf1	0.214172	0.041495
Pgrmc2	0.214087	0.0415776
Gm9801	0.214052	0.041612
Vwa1	0.213918	0.0417428
Obsl1	0.21387	0.0417902
Ahrr	0.213792	0.0418666
U6	0.213774	0.0418845
Gm11545	0.213774	0.0418845
Gm13496	0.213774	0.0418845
Gm14393	0.213699	0.0419582
Mfsd2a	0.213616	0.0420396
U6	0.21359	0.0420651
P2rx4	0.213583	0.0420716
Pvrl2	0.213501	0.0421531
H2-Q7	0.213489	0.0423424
Gpr82	0.213483	0.0421704
Tmem108	0.213438	0.0422145
Ntn5	0.213281	0.0423702
Snora2b	0.213245	0.0424058
Slc1a3	0.213233	0.0424177
Ets1	0.213219	0.0426094
Pxn	0.212984	0.0426656
Hoxc10	0.212976	0.0426731
Tenm3	0.212899	0.0427496
Gm14812	0.212804	0.0428449
Jph3	0.212801	0.0428481
Il2rb	0.212725	0.0431
Dnajb2	0.212618	0.0430308
Col8a2	0.212544	0.0431051
Slitrk2	0.21247	0.043355
Hs1bp3	0.212412	0.043238
Rara	0.212406	0.0434189
Tfip11	0.212243	0.0434088
RP23-168E14.7	0.212199	0.0436273
Cd101	0.212192	0.0434607
Nrip3	0.212098	0.0435556
Ccr2	0.212006	0.0436495
Gm15483	0.211881	0.0439496
Fstl4	0.211859	0.043798
Gldn	0.211836	0.0438216
Cd79a	0.211811	0.0438472
Ppdpf	0.21177	0.0438893
Gm10258	0.211725	0.0439353
Gm11385	0.211642	0.0440203
4930419G24Rik	0.211642	0.0440203
Lpcat2b	0.211579	0.0440845
Gm14491	0.211467	0.0441993
Abcg2	0.211465	0.0442008
Gm10704	0.211451	0.0443877
Erp27	0.211438	0.0442286
Rangrf	0.211391	0.0442774
Mamstr	0.211391	0.0442774
Adam26a	0.211299	0.0443719
Clmp	0.211263	0.044409
Noxo1	0.211205	0.0444684
Eri1	0.211181	0.0444934
Gm13377	0.211158	0.0445171
Gmfg	0.211132	0.0447146
A430057M04Rik	0.211057	0.0446212
Ssxb10	0.210952	0.0447303
SNORA5	0.210938	0.0447442
Csrnp3	0.210883	0.0448019
Hdac5	0.21081	0.0448778
Zfpl1	0.210762	0.0449271
Gap43	0.210759	0.04493
AL671335.1	0.210735	0.0449553
2900053A13Rik	0.210734	0.0451261
U6	0.210734	0.0449567
U6	0.210729	0.0449621
Gm9385	0.210686	0.0451756
Lrrc4c	0.210623	0.0452418
Sphk2	0.210527	0.0451719
Susd3	0.210514	0.045186
U6	0.210367	0.0453394
Gm8731	0.210329	0.0453796
Slc38a5	0.210244	0.0454688
Gm19246	0.210225	0.0456573
4931408A02Rik	0.210145	0.0457408
Smgc	0.210115	0.0456048
Gm11630	0.21007	0.0456514
Ctla4	0.209986	0.0459081
Gzmb	0.209782	0.0459562
Arsa	0.209745	0.0459949
U2	0.20972	0.0460216
Brd2	0.209588	0.0463286
Rps12-ps1	0.209517	0.046238
Gm10020	0.209396	0.0465316
Igkv4-57	0.209317	0.0464515
AC115871.1	0.209063	0.0467228
Mapk8ip1	0.20905	0.0467376
Serinc3	0.209046	0.0469057
Gm5614	0.208807	0.0471622
BC057079	0.208804	0.0470027
Jag1	0.208758	0.0470517
Gm14302	0.208727	0.047085
Trav9d-4	0.208658	0.0471604
Gm15603	0.208632	0.0471887
Gm13546	0.208611	0.0472107
C230037L18Rik	0.208526	0.0473029
AL731663.2	0.208517	0.0473129
Dkk3	0.208506	0.0473247
Metazoa_SRP	0.208435	0.0474021
Cdkn1b	0.208297	0.0477133
Gm5454	0.208193	0.0476661
Inhbc	0.208174	0.0476867
Vmn1r51	0.208158	0.0477035
2900060B14Rik	0.208043	0.0478296
Gm5228	0.208028	0.0478466
RP23-302C16.2	0.208001	0.0478753
U6	0.207926	0.0479576
Gm13981	0.207804	0.0482522
Gm10358	0.207791	0.0481062
Gm15515	0.207733	0.0481705
Rbm27	0.207727	0.0481764
Rhob	0.207725	0.0481793
Gm8837	0.207688	0.0482197
U3	0.207655	0.0482562
Pik3ip1	0.207613	0.0484621
Dmtf1	0.207562	0.048359
Gm2415	0.207551	0.0483713
Gm7809	0.207504	0.0484226
Glt8d1	0.207498	0.0484293
Gm15326	0.207492	0.0484368
Sycp2l	0.207469	0.0484616
Ier3ip1	0.20739	0.0487081
Helb	0.207342	0.0487609
Gm10396	0.206949	0.0490405
Csnk1g3	0.206928	0.0490635
Parm1	0.206896	0.0491001
Gm11400	0.206816	0.0493452
4932438H23Rik	0.206746	0.0492674
Selenbp1	0.206746	0.049268
Sft2d2	0.206721	0.049452
Smtn	0.206659	0.0493654
Numa1	0.206625	0.0495591
U6	0.206594	0.0494383
9930038B18Rik	0.206505	0.0495391
Kazn	0.206461	0.0495889
Gm12396	0.206418	0.0497917
Fam115e	0.206408	0.0496488
Rarres1	0.206357	0.0497063
Tmem214	0.20631	0.0497595
Trbv31	0.206267	0.0498075
Acvrl1	0.206147	0.0499435
Als2cr11	0.206121	0.0499733
Sfmbt2	0.20599	0.0501228
GM2056	0.205935	0.0501849
Gm13163	0.205885	0.0502426
Prtg	0.20588	0.0502473
U5	0.205859	0.0502714
Psd4	0.205797	0.0504948
AC115928.1	0.205794	0.0503455
AL669897.1	0.205702	0.0506037
Gm11997	0.205686	0.0504696
Tmem45a	0.205678	0.0504791
Tmem39a	0.205676	0.0504805
Gm13472	0.205652	0.0505086
Dcaf8	0.205638	0.0506765
Fam63b	0.205622	0.0506946
Gm16587	0.205614	0.0505523
Gm12788	0.205587	0.050583
Epas1	0.205462	0.050726
Gm12495	0.205431	0.0507616
Brs3	0.205371	0.0508315
Gm7219	0.205351	0.0510047
Nanos2	0.205308	0.0509037
Rfx8	0.205308	0.0509037
Ost4	0.205303	0.0510596
Snap23	0.205236	0.0509869
Ltbp1	0.205228	0.0509955
Tm4sf4	0.205226	0.0509983
Gm13333	0.205215	0.0510106
Fam132a	0.205212	0.0510148
Gm7866	0.205208	0.0511695
Rpl36	0.205033	0.0513715
4933415F23Rik	0.204994	0.0512663
Zfp780b	0.204823	0.0514655
Plcl1	0.204794	0.0514991
Gm14580	0.204788	0.0515065
Cish	0.204778	0.0516666
mt-Co3	0.204762	0.051685
Csrnp1	0.204682	0.0517776
Hectd3	0.204393	0.0519684
C2cd3	0.204382	0.0519811
Gm15531	0.204236	0.0522981
A430104N18Rik	0.204109	0.0524476
Pde4d	0.203966	0.0526163
Ermn	0.20391	0.0525371
Olfr1496	0.203859	0.052597
Dennd5a	0.203799	0.0526681
Zdhhc23	0.20379	0.0526792
AL592169.1	0.203599	0.0529064
Gm11205	0.20355	0.052964
Rps12-ps9	0.203376	0.0533143
Nipal1	0.203345	0.0532086
Plcg1	0.203337	0.0532189
Cdh11	0.203249	0.0533238
Arap1	0.203203	0.0533794
Zfp804b	0.202843	0.053812
Cisd3	0.202755	0.0540582
Ube2dnl2	0.202737	0.05394
Sh2d4a	0.202737	0.05394
Gm15273	0.202737	0.05394
Crb2	0.202708	0.0539745
9530080O11Rik	0.202612	0.0540919
Trav14-1	0.202598	0.054108
Fam166a	0.202486	0.0542441
Syt3	0.202486	0.0542441
Vmn2r42	0.202486	0.0542441
RNaseP_nuc	0.202486	0.0542441
Gm13506	0.202484	0.0542463
Ric8b	0.202369	0.0543866
Cdh17	0.202335	0.0544276
Ttc19	0.202242	0.0545414
AC163389.1	0.202214	0.0547138
Vegfa	0.202185	0.0546108
Gm3511	0.202157	0.0546456
Mcl1	0.202102	0.0548496
Tmem167b	0.201756	0.0551369
Ubtd1	0.201682	0.0552282
Chrne	0.201633	0.0552889
Gm12158	0.201629	0.055294
Gm5760	0.201588	0.0553437
Rps25-ps1	0.201497	0.0555915
Mms19	0.201481	0.0556111
Adck5	0.201476	0.0554828
Fbxl18	0.20129	0.0557131
Gm9725	0.201281	0.0557239
AC131692.1	0.201192	0.0558348
Cdkl4	0.201178	0.0558521
Park2	0.20113	0.0559117
U6	0.201123	0.0559206
Mdk-ps1	0.201079	0.0559759
Gm4613	0.201067	0.0561236
Aspa	0.200974	0.0561068
SNORA17	0.200915	0.0561808
Gm1673	0.200844	0.0562693
Rev3l	0.200829	0.0562886
4933435F18Rik	0.200796	0.0563292
Lrrc8e	0.200727	0.0564157
Etos1	0.200655	0.0565057
B3galtl	0.200625	0.0565437
Vmn2r94	0.200552	0.0566361
Gm16218	0.200466	0.0567442
Pglyrp1	0.200406	0.0568203
Cx3cl1	0.200374	0.0568606
Fndc3c1	0.20035	0.0568899
Pou4f3	0.200291	0.0569646
Cplx4	0.200291	0.0569646
Aff4	0.200271	0.0571201
Ocel1	0.200158	0.057134
Ncoa3	0.200143	0.0572809
AC122821.1	0.200127	0.0571722
Gm14236	0.200103	0.0572029
Rpl28-ps4	0.200083	0.0572284
Krtcap2	0.200048	0.0574017
Gm12501	-0.200114	0.0571893
Usp45	-0.200159	0.0571315
Arhgap31	-0.200188	0.0570956
Dnajc30	-0.200255	0.0570103
Tars	-0.200287	0.0569705
Oip5	-0.200305	0.0569477
Gtf2h2	-0.200306	0.0569455
Wasf1	-0.200365	0.0568716
Cul5	-0.200366	0.0569997
Mgmt	-0.200375	0.0568592
2410076I21Rik	-0.200377	0.0568565
Pmepa1	-0.200447	0.0567684
Arfgef1	-0.200462	0.0568796
Gm15206	-0.200468	0.056741
Xlr4e-ps	-0.200555	0.0566323
Eif4h	-0.200557	0.0567597
Abhd5	-0.200561	0.0566241
Hkdc1	-0.200577	0.0566046
Mbd3	-0.200618	0.0565533
Hmga1-rs1	-0.200736	0.0564048
Gm11255	-0.200739	0.0564004
C87436	-0.200815	0.0563061
Gm16026	-0.20086	0.0562486
Gm10163	-0.200876	0.0563614
Hsd17b12	-0.200892	0.0563416
Atrip	-0.200896	0.0562041
Olfr90	-0.20095	0.0561365
Traj37	-0.200986	0.0560919
Ptrh2	-0.201032	0.056034
Gm6292	-0.201042	0.0560218
4930577N17Rik	-0.201096	0.0559543
H2-T22	-0.201099	0.056084
Cxcr1	-0.201208	0.0558156
Nup85	-0.201259	0.0557517
Emc4	-0.201267	0.0557418
Gm13352	-0.201335	0.0556574
Gm10241	-0.20137	0.0557487
Olfr1132	-0.201374	0.0556095
Lamtor2	-0.201432	0.0555372
Mir7-1	-0.201459	0.0555035
Slbp	-0.201465	0.0556307
Fam134b	-0.20149	0.0554654
Srgap2	-0.201497	0.0555915
Sncg	-0.201499	0.0554536
Fbxl19	-0.20153	0.0554159
Metazoa_SRP	-0.201538	0.0554062
Nrsn1	-0.20156	0.0553788
Hccs	-0.201565	0.0553726
Frrs1	-0.201584	0.0553486
Prim2	-0.201592	0.0553394
Usp12	-0.201611	0.0553163
Mrpl22	-0.201648	0.0552696
Klhl6	-0.201676	0.055235
Dhx15	-0.201863	0.0551414
Gm15784	-0.201866	0.0550014
Atp8b2	-0.201882	0.0549814
Pogk	-0.201931	0.0549213
Fancm	-0.201935	0.0549165
Ube2n	-0.201991	0.0549856
Zfp422-rs1	-0.201998	0.0548392
Tacstd2	-0.202014	0.05482
4632433K11Rik	-0.202096	0.0547196
Naa10	-0.202134	0.054673
Srsf6	-0.20223	0.0546944
St13	-0.20223	0.0546944
Dusp14	-0.202279	0.0544956
Rpl7l1-ps1	-0.202358	0.0544003
AU019990	-0.202419	0.0543253
TUBB5	-0.202434	0.0543074
Mrps36-ps1	-0.202481	0.0542505
Rrp15	-0.202517	0.0542071
CPEB3_ribozyme	-0.202571	0.0541406
Cyp27a1	-0.202574	0.0541375
AC113320.1	-0.202674	0.0540168
Usp1	-0.202688	0.0539994
Lnpep	-0.202707	0.0541158
Gm8974	-0.202709	0.0539743
Adss	-0.202723	0.0540966
3200002M19Rik	-0.202731	0.0539476
Timm22	-0.202738	0.0539389
Gm11819	-0.202743	0.0539325
A330050F15Rik	-0.202862	0.0537886
Gm15454	-0.20301	0.053752
Gm13922	-0.203081	0.0535253
Cend1	-0.203176	0.0534114
Epha2	-0.203251	0.0533212
Gm14239	-0.203277	0.0532901
Utp18	-0.203317	0.0532423
Psmc6	-0.203329	0.0533712
Cd2ap	-0.203341	0.0532137
Gm5643	-0.203349	0.0532036
Uhmk1	-0.203361	0.0531901
Cpsf4	-0.203362	0.0531885
I0C0044D17Rik	-0.203435	0.0531011
Gm20545	-0.203541	0.0529753
Mta2	-0.203583	0.0530682
Gm10233	-0.203706	0.0527792
Ogfr	-0.203772	0.0527001
Sprr2a1	-0.20384	0.0526199
Tfdp1	-0.203958	0.0524795
Gm12833	-0.203986	0.052447
Nudt6	-0.204047	0.0523751
Cltb	-0.20415	0.0522539
AC087229.1	-0.204201	0.0521929
Ninj1	-0.204316	0.0520578
Gm13859	-0.204503	0.0518393
Gm10972	-0.204543	0.0517925
Ivns1abp	-0.204603	0.0518702
Ufm1	-0.204603	0.0518702
Utp15	-0.204714	0.0515922
Egr2	-0.204759	0.0515405
AK157302	-0.204882	0.0513969
AC159324.1	-0.20494	0.0513291
1700084C06Rik	-0.204987	0.051275
Rpp38	-0.204991	0.0512699
Nae1	-0.205001	0.0514083
Mapkap1	-0.205001	0.0514083
Gm15055	-0.205054	0.0511969
Nat15	-0.205095	0.05115
Hspa8	-0.205112	0.0512796
Ccdc71	-0.205195	0.0510343
Y_RNA	-0.205219	0.0510061
AC123935.1	-0.205228	0.0509956
8430410A17Rik	-0.20528	0.0509363
Ube2d2a	-0.205303	0.0510596
Psmc3ip	-0.205332	0.0508762
Sfxn2	-0.205356	0.0508485
Pdxdc1	-0.20537	0.0508321
9630033F20Rik	-0.205383	0.0508178
Fam120a	-0.205383	0.0509682
Apol10a	-0.205408	0.0507888
1700019D03Rik	-0.205448	0.0507428
AC117792.1	-0.205501	0.050682
Fancg	-0.205517	0.050663
7SK	-0.205622	0.0505433
Gm13500	-0.205652	0.0505083
Gm15750	-0.205657	0.0505028
Ifi30	-0.20566	0.0504996
Tubgcp4	-0.20567	0.0504876
Tnik	-0.205697	0.0504568
Pwwp2a	-0.205708	0.0504444
Cdc34	-0.205781	0.050513
Rpl12	-0.205797	0.0504948
Wdr20b	-0.205872	0.0502564
7SK	-0.205872	0.0502564
Gm3616	-0.205872	0.0502564
Gm8473	-0.205873	0.0502553
Gm10476	-0.205892	0.0502342
Ccl7	-0.205935	0.0501849
Gm7731	-0.205955	0.0501619
5730596B20Rik	-0.20597	0.0501453
Pla2g16	-0.206002	0.0501086
Zfp260	-0.206037	0.0500685
SNORA41	-0.206071	0.05003
Vmn1r9	-0.206118	0.0499768
Mustn1	-0.20614	0.0499518
Olfr1504	-0.206157	0.0499322
Rbfa	-0.206168	0.0499198
4930429B21Rik	-0.206222	0.0498593
Fam129a	-0.206244	0.049834
Antxr2	-0.206272	0.0498018
Mrpl47	-0.206301	0.0497688
4930551L18Rik	-0.206305	0.0497652
Peo1	-0.206307	0.0497629
Vwa8	-0.206373	0.0496875
Etfdh	-0.206383	0.0496765
Pnp2	-0.206395	0.049663
Gm8181	-0.20643	0.0496231
Slc12a2	-0.206479	0.0495679
Dhrs7	-0.20651	0.0495331
Gm12040	-0.206548	0.0494901
H3f3c	-0.206574	0.0494612
Parp1	-0.206629	0.0493998
Ankrd13a	-0.206788	0.0492209
Cdc45	-0.206836	0.0491674
Brk1	-0.206848	0.0493096
7SK	-0.206875	0.0491232
Gm19932	-0.206904	0.049091
Gm14494	-0.206909	0.0490853
Scpep1	-0.207108	0.0488627
AC127374.1	-0.207118	0.0488515
Tmem97	-0.207172	0.0487912
Gm15801	-0.207198	0.048763
Cdkal1	-0.207204	0.0487558
Gm17149	-0.207244	0.0487112
Tmem68	-0.207289	0.0486615
Eif6	-0.207326	0.0487785
Cacnb2	-0.207331	0.0486152
Aoc2	-0.207362	0.0485801
Mettl18	-0.207392	0.0485466
Vbp1	-0.207597	0.0484797
5430427O19Rik	-0.207647	0.0482652
Rnf139	-0.207662	0.048249
Spata5	-0.207701	0.048206
Car9	-0.207717	0.0481874
Sox4	-0.207723	0.0481815
Arpc5l	-0.207852	0.0481998
AC168977.1	-0.207852	0.0480391
Gm15542	-0.20786	0.0480301
Ralgapa1	-0.207915	0.0481301
Stau1	-0.207952	0.0479293
Ppp1r2-ps4	-0.20798	0.0478992
0610009L18Rik	-0.208	0.0478768
Pramel6	-0.208107	0.04776
Wdtc1	-0.208168	0.0476926
Slc35d3	-0.208296	0.0475528
Gm6640	-0.208341	0.0475041
Cmss1	-0.208343	0.0475025
Rabl3	-0.208441	0.0475577
Gm15545	-0.208491	0.0473413
Clec4a1	-0.208491	0.0473407
Nkiras2	-0.208498	0.0473333
Gm16072	-0.208499	0.0473323
Gm6478	-0.208573	0.0472525
St6galnac4	-0.208648	0.0471709
Ino80	-0.208664	0.047153
Ranbp3	-0.208729	0.0470829
Gm14438	-0.208731	0.0470813
BC023829	-0.208816	0.0469888
Gm14454	-0.20882	0.0469853
U1	-0.208842	0.0469616
Hsdl2	-0.20893	0.0468668
D030018L15Rik	-0.208958	0.0468361
AC164089.1	-0.209048	0.0467393
Rpap1	-0.209113	0.0466695
Trmt61b	-0.209218	0.0465572
Eif5	-0.209221	0.0467184
Gm4889	-0.209236	0.0465378
Heatr3	-0.209349	0.0464165
Snora21	-0.209384	0.0463797
Prph2	-0.209424	0.0463369
Psmb5	-0.209492	0.0464301
Ssrp1	-0.20954	0.0463793
Itln1	-0.209706	0.0460365
Wdr45l	-0.209953	0.0457754
Gm11647	-0.209985	0.0457417
Gm1966	-0.209992	0.0457336
Gm6964	-0.210003	0.0457222
Gm13392	-0.210059	0.0456635
Gas5	-0.210129	0.0457575
Gm12749	-0.21015	0.0455677
Nxph2	-0.210177	0.0455387
Gm2301	-0.210196	0.0455189
Foxm1	-0.210219	0.0454954
Coil	-0.210273	0.0454387
B9d2	-0.210377	0.0453292
Gm20656	-0.210423	0.0452808
BC048403	-0.210443	0.0452603
Mex3c	-0.210471	0.0452306
Dimt1	-0.21049	0.0452105
Gm16152	-0.210548	0.0451505
Rab9	-0.210593	0.0451037
Rhof	-0.210623	0.0452418
Scamp2	-0.210718	0.0451426
Slfn1	-0.210738	0.044952
Rhbdl3	-0.210774	0.044915
Gm6758	-0.210915	0.044768
Pak1ip1	-0.210934	0.0447487
Mki67ip	-0.21104	0.0446389
Klf16	-0.211172	0.044503
Gm14373	-0.211183	0.0444915
Slc31a1	-0.211269	0.0444025
Map3k7	-0.211279	0.0443923
Gmip	-0.211377	0.0442919
Tgds	-0.211419	0.0442487
Epor	-0.211442	0.0442246
Sdhc	-0.211486	0.0441796
Gm8310	-0.211516	0.0441487
Gm8152	-0.21152	0.0441451
Phldb2	-0.211523	0.044142
Mcph1	-0.211654	0.0440079
Gm10335	-0.211658	0.0441763
Stat1	-0.21169	0.0441438
Gemin6	-0.211766	0.0438933
Rpl30	-0.211801	0.0440304
Gm14227	-0.211915	0.0437412
Kars	-0.211992	0.0438366
Gm16151	-0.212035	0.04362
Gm14049	-0.212164	0.0434888
Gm12361	-0.212193	0.04346
Gtf3c2	-0.212279	0.0435471
Amdhd2	-0.212282	0.0433698
Cxcr7	-0.212291	0.0433604
Gm6397	-0.212385	0.0432652
Ptprcap	-0.212454	0.043371
Helq	-0.212467	0.0431829
Chd1	-0.21247	0.043355
Fam198a	-0.212507	0.0431424
Spaca5	-0.212573	0.0430768
Wdr55	-0.21262	0.0430295
Ppm1b	-0.212633	0.0430164
ENSMUSG00000055283	-0.212663	0.0429859
Gm15398	-0.212761	0.0428875
Gm11355	-0.212847	0.0428021
1810009A15Rik	-0.212996	0.0428304
Zbtb1	-0.213043	0.0427829
1110004E09Rik	-0.213168	0.0424828
Zfp800	-0.21323	0.0424205
Zrsr2	-0.213238	0.0424129
Tgfbrap1	-0.213265	0.0423863
Cwc25	-0.213268	0.0423836
Gm3264	-0.213281	0.0423702
Mthfd1	-0.213302	0.042349
Gm17060	-0.213331	0.0423208
Dcaf4	-0.213358	0.0422938
Med8	-0.213378	0.0424521
Wrn	-0.213426	0.0422273
Cryzl1	-0.213501	0.0421525
Jub	-0.213539	0.0421156
Polr1e	-0.213611	0.0420442
Amd-ps4	-0.213622	0.0420335
Mir1954	-0.213648	0.0420077
CT025701.2	-0.213704	0.0419526
B230377A18RIK	-0.213711	0.0419461
9430038I01Rik	-0.21377	0.0418883
Xlr5a	-0.213796	0.0418627
Xlr5b	-0.213796	0.0418627
Kis2	-0.213836	0.0418231
Xlr5c	-0.213899	0.0417618
Trav16n	-0.214052	0.041612
Faf1	-0.214087	0.0415785
Gm14057	-0.214087	0.0415779
Zfp606	-0.214089	0.0415758
Sf3b3	-0.21427	0.0415805
Sp140	-0.214295	0.0413761
Mtx1	-0.214379	0.0412939
AC161588.1	-0.214441	0.041234
Gm18560	-0.214465	0.0412109
MIA3	-0.21451	0.0411677
Coro6	-0.214532	0.041146
Hsd17b11	-0.214533	0.0411448
Srd5a3	-0.21456	0.0411194
Sms	-0.214668	0.0411962
Mettl4-ps1	-0.214728	0.0409573
Hnrpll	-0.214745	0.0409409
Smarcb1	-0.214799	0.0408888
Cpn2	-0.214815	0.0408728
Ptger4	-0.214831	0.0408582
Strn	-0.214876	0.040815
Gm4841	-0.214882	0.0408089
Zfp365	-0.214915	0.0407769
Cldn4	-0.214932	0.0407604
Uqcc	-0.214937	0.0407557
Zc3h13	-0.215018	0.0408605
Gm8410	-0.21502	0.0406768
Mir22hg	-0.21507	0.0406288
Ptbp1	-0.215178	0.0407087
Xkr5	-0.21518	0.0405236
Spop	-0.215213	0.0404922
Siah1b	-0.215215	0.0404904
Zfp12	-0.215263	0.0404446
Gm6984	-0.215289	0.0406027
Rps3a	-0.215353	0.0405422
Gm12047	-0.215375	0.0403375
Gm14680	-0.215695	0.0400347
Fam111a	-0.215723	0.0400082
Cbfb	-0.215752	0.0399808
Atg3	-0.215831	0.0399057
Enam	-0.215917	0.0398251
Ppif	-0.216053	0.0396969
Mrgprb2	-0.216065	0.0396859
Slc39a11	-0.216132	0.0396235
Slco4a1	-0.216147	0.0396089
Gm13440	-0.216166	0.0395914
Rpusd3	-0.216178	0.0395799
Rnd3	-0.216196	0.0395631
Mbnl1	-0.216292	0.039659
AP1G1	-0.216294	0.0394719
Eif2s1	-0.21634	0.0396145
Scfd1	-0.216413	0.0393613
Gm5616	-0.216462	0.0393152
Ass1	-0.216492	0.0392869
Rsl1d1	-0.216499	0.0394666
Irx4	-0.216525	0.0392569
Gm13502	-0.216525	0.0392568
Hcfc1	-0.216563	0.0394075
Rbm4	-0.216582	0.0392034
Gm15673	-0.216626	0.0391624
Gm9434	-0.216646	0.039144
Dusp13	-0.216653	0.0391374
Ahsa1	-0.21666	0.0391312
SNORD12	-0.216695	0.0390987
Rtcd1	-0.2167	0.0390941
Mrpl28	-0.216726	0.0390702
Pin1	-0.216795	0.0390063
Ccdc32	-0.216832	0.0389719
Npm3	-0.216882	0.0389257
Gm13087	-0.216975	0.0388398
Gm7664	-0.21699	0.0388266
Chchd1	-0.217025	0.0389816
Gm13499	-0.217026	0.0387934
Magohb	-0.217047	0.0387739
Trbj1-5	-0.217245	0.038592
Rhbdd2	-0.217379	0.0384696
Eif2b3	-0.217424	0.0384284
1700037H04Rik	-0.217613	0.038256
Sp100	-0.217646	0.038415
Lsm2	-0.217655	0.038218
Slc24a5	-0.21783	0.0380587
5S_rRNA	-0.217833	0.038056
Gm16518	-0.217884	0.0380097
Gm7781	-0.217901	0.037995
Amd-ps1	-0.217953	0.037948
Bub1b	-0.217967	0.0379347
SNORA40	-0.218047	0.0378627
Nars	-0.21814	0.0379695
Gm12096	-0.21814	0.0377793
Atpif1	-0.218156	0.0379552
Armc1	-0.218173	0.0377498
Gm11912	-0.218179	0.0377439
Tmem55a	-0.218194	0.0377308
Flywch2	-0.218263	0.0376683
Reep4	-0.218283	0.0376507
Polr2k	-0.218308	0.0376283
Fancb	-0.218331	0.0376071
Prdx1	-0.218363	0.0377697
Frmd5	-0.218394	0.0375509
Gm5381	-0.218413	0.0375336
Lrpprc	-0.218414	0.0375331
Zmat3	-0.218513	0.0374449
Coro1c	-0.218531	0.0374286
Rgs12	-0.218536	0.0374243
Tgs1	-0.218621	0.0373481
Slc5a3	-0.218635	0.0373357
AC159290.2	-0.218681	0.0372949
Ythdf2	-0.218681	0.0374859
Mll3	-0.218697	0.0374717
Psmd14	-0.218713	0.0374576
Gm8331	-0.218717	0.0372626
Aldh1a7	-0.21872	0.0372604
Il18	-0.218755	0.0372287
U6	-0.21876	0.0372243
Gch1	-0.218792	0.0371962
Ranbp1	-0.218857	0.0373305
Nkg7	-0.218872	0.0373164
Hnrnpa3	-0.218872	0.0373164
Trav16	-0.218895	0.0371049
Prim1	-0.219001	0.037011
Tmtc3	-0.219072	0.0369476
Trav16d-dv11	-0.219074	0.0369461
Psmc5	-0.219095	0.0371196
Tnfaip8l1	-0.219228	0.03681
Nup188	-0.21936	0.0366942
Hmgn2-ps1	-0.219434	0.0366292
Cdip1	-0.219494	0.0365766
Gm8995	-0.219552	0.0365256
Gm12960	-0.219559	0.0365196
Mak16	-0.219653	0.0366312
Praf2	-0.219696	0.0363998
Rbm43	-0.219745	0.0363573
BC026590	-0.219797	0.0363115
BC033916	-0.219806	0.0363038
Nfam1	-0.219926	0.0361999
Ubap2	-0.219975	0.0361573
Gm11849	-0.219981	0.0361523
Acot10	-0.219987	0.036147
Uba2	-0.220019	0.0363132
Cpox	-0.220026	0.036113
Bclaf1	-0.220067	0.0362719
Lypd6b	-0.220136	0.0360175
Rad51l1	-0.220168	0.03599
Vdac3-ps1	-0.220201	0.0359614
Med9	-0.220275	0.0358976
Gm14772	-0.220282	0.0358919
Ube2d3	-0.220306	0.036066
Cebpd	-0.220357	0.0358273
Edc4	-0.220386	0.0358018
Hspa4l	-0.220389	0.0357994
Puf60	-0.220402	0.035788
Timm17a	-0.220481	0.0359156
Pou2f1	-0.220545	0.0358611
Gm16023	-0.220574	0.0356404
Nup54	-0.220583	0.0356324
Fam195a	-0.220619	0.035602
Timm50	-0.220624	0.035793
4831426I19Rik	-0.220625	0.0355966
1700009N14Rik	-0.220656	0.03557
Gm14870	-0.220684	0.0355463
Slc25a17	-0.22072	0.0357114
Prrg2	-0.22073	0.0355069
Gm14448	-0.220801	0.0354461
Gm12140	-0.22091	0.0353533
Rgs9	-0.220923	0.035342
Gnl2	-0.220978	0.0352953
Cyp4a12a	-0.221158	0.0351423
Nom1	-0.221171	0.0351317
Gm14968	-0.221313	0.0350117
mmu-mir-205	-0.221339	0.0349897
Gm10184	-0.221373	0.0349607
Cldn12	-0.221526	0.0348319
3110001I22Rik	-0.221537	0.0348232
Npm1	-0.221564	0.0349976
Gm13158	-0.221571	0.0347944
Prkcsh	-0.22158	0.0349843
Fbl	-0.221642	0.0347347
Hs6st1	-0.221696	0.0346894
1810013D10Rik	-0.221756	0.0346391
Med11	-0.22179	0.0346105
Phldb1	-0.221842	0.0345667
Gm12365	-0.221878	0.0345369
Gm4879	-0.221949	0.0344777
Gm15078	-0.221966	0.034464
Hspe1-ps5	-0.222012	0.0344256
Gm13881	-0.222077	0.0343709
Entpd2	-0.222166	0.0342971
Gm13842	-0.222177	0.0342884
Ippk	-0.222225	0.0342487
Gm11426	-0.222252	0.0342257
Cacna1c	-0.222359	0.0341377
Gm12020	-0.222424	0.0342828
Diap3	-0.222526	0.0339999
Gpa33	-0.222616	0.0339257
Cd5	-0.222695	0.0340603
Ercc5	-0.222696	0.03386
Mettl6	-0.22271	0.0338483
Pcnp	-0.222727	0.0340342
BC003965	-0.222785	0.0337865
Zdhhc6	-0.222794	0.0337789
Scly	-0.222809	0.0337672
Tprn	-0.222817	0.0337608
0610007P14Rik	-0.222918	0.033878
Anapc4	-0.222981	0.0338261
Samd14	-0.223104	0.0335259
Ywhag	-0.223109	0.0337224
Gm13902	-0.223121	0.0335125
Twf2	-0.223157	0.0336836
RP24-267K12.1	-0.223166	0.0334752
Gm17354	-0.223234	0.0334201
Gm16300	-0.223355	0.0333221
Galnt9	-0.223473	0.0332266
Hsdl1	-0.223656	0.0330788
Vcp	-0.223746	0.0332081
Plin4	-0.223872	0.0329057
Pde7a	-0.223893	0.0328888
Gm12815	-0.22404	0.0327713
Atad3a	-0.224041	0.03277
Lipo1	-0.224159	0.0326759
Fdx1	-0.22417	0.0326676
Terf1	-0.224286	0.032575
3010001F23Rik	-0.224297	0.0325664
Gm4189	-0.22432	0.0325475
Atp1a1	-0.224383	0.0327004
Gm12540	-0.224396	0.0324877
Zscan29	-0.224496	0.0324086
Layn	-0.224539	0.0323746
Prmt3	-0.224594	0.0323307
Zw10	-0.224615	0.0323143
Nudcd1	-0.224624	0.0323071
CAAA01064128.1	-0.224638	0.0324992
Tor1a	-0.224654	0.0324867
Lzic	-0.22487	0.0321132
Tmem132a	-0.224876	0.0321084
Chd3	-0.225005	0.0320076
Pole4	-0.225131	0.0321123
Zfp955b	-0.225353	0.031736
Dph5	-0.225379	0.0317156
Snx14	-0.22543	0.0316764
Gabpa	-0.225449	0.0316615
Gm9754	-0.2255	0.0316216
AC123608.1	-0.225504	0.031619
Ovca2	-0.225637	0.0315154
Pbrm1	-0.225737	0.0316434
Gtf2e2	-0.225784	0.0316066
Rab27a	-0.225975	0.0312552
Rnd2	-0.226038	0.0312073
Inpp1	-0.226122	0.0311428
Gm6253	-0.226402	0.0309291
Slc1a5	-0.226445	0.0308962
Slc3a1	-0.226463	0.0308829
Dbt	-0.2265	0.0308547
Ints10	-0.226602	0.0307769
Psmb10	-0.226604	0.0307753
B020031M17Rik	-0.226651	0.0307396
Zc3h14	-0.226981	0.0304909
Cfdp1	-0.227027	0.0306631
Esrra	-0.227038	0.030448
Naa25	-0.227156	0.0303595
Cdc42bpa	-0.227166	0.0303519
Apol11a	-0.227182	0.0303399
AC132444.2	-0.2272	0.0303269
Gm9000	-0.227202	0.030532
Celf6	-0.227475	0.0301216
Gm13451	-0.227496	0.0301059
Ccdc86	-0.227578	0.0300449
Cd9-ps	-0.227592	0.0300347
Gspt1	-0.227664	0.0301886
Nmd3	-0.227689	0.0299628
RP23-131O22.2	-0.227713	0.0299449
Hira	-0.227913	0.0297972
2610029G23Rik	-0.22797	0.0297551
Hn1l	-0.227971	0.0297542
Wdr34	-0.228193	0.0295915
Tkt	-0.228206	0.0295814
1700028N14Rik	-0.228258	0.0295432
Gm5434	-0.228266	0.0295375
Gm12282	-0.228413	0.02943
Magee1	-0.228421	0.0294243
Gm14425	-0.228458	0.0293971
Ube3a	-0.228476	0.0295926
Cpa6	-0.228522	0.029351
Gm16046	-0.228573	0.0293137
Esrp2	-0.228794	0.0291533
Pgap2	-0.22884	0.0291203
Aifm3	-0.228883	0.0290891
Ddx18	-0.229036	0.0289789
Grpel2	-0.229145	0.0291094
Dnaja1	-0.22932	0.0289839
Naa16	-0.229321	0.0287739
Igbp1b	-0.229324	0.0287715
Gm11818	-0.22937	0.0287385
Smc4	-0.229384	0.0289384
C920011F04Rik	-0.229458	0.0286758
Snapc5	-0.229547	0.0286127
Xrcc5	-0.229548	0.028612
Oas1b	-0.229673	0.0285229
Tagln2	-0.229718	0.0287005
Bcl2a1c	-0.229722	0.0284882
Tm7sf3	-0.229728	0.028484
Ddx52	-0.229752	0.0284666
Cct7	-0.229798	0.0286441
Pycard	-0.22983	0.0286216
Gm6960	-0.22984	0.0284047
Hspa9	-0.229846	0.0286103
Gpn2	-0.229864	0.0283877
Nrd1	-0.229893	0.0285765
Gm14202	-0.230011	0.0282835
Dnm3	-0.230234	0.0281268
Gm14032	-0.230351	0.0280447
Usp16	-0.230419	0.0282074
U6	-0.230861	0.0276894
Pomt1	-0.231024	0.0275762
Zfp566	-0.231076	0.0275407
Gm10705	-0.231149	0.0274902
Serpina3i	-0.231156	0.0274856
Kcnd1	-0.231165	0.0274789
Fh1	-0.231203	0.0274531
Haus3	-0.231203	0.0274531
Gm12384	-0.231261	0.0274133
Chrnb1	-0.231331	0.0273654
2610318N02Rik	-0.231338	0.0273605
Stx11	-0.231421	0.0273032
Gm12057	-0.231426	0.0273003
Gm13234	-0.231555	0.027212
Impg1	-0.231584	0.0271923
Sae1	-0.231613	0.0273835
Gm5530	-0.231739	0.0270862
Fam165b	-0.231753	0.0270771
Gm14834	-0.23177	0.0270655
Dhx37	-0.231984	0.0269203
Exo5	-0.232003	0.0269073
A530006G24Rik	-0.232122	0.0268272
Bcl2a1b	-0.23213	0.0268219
Dctn5	-0.232171	0.0270061
Dock10	-0.232203	0.0269847
Polr3k	-0.232282	0.0269311
Angptl3	-0.232301	0.0267067
Top1mt	-0.232382	0.0266522
Rasl2-9	-0.232443	0.0266112
Gm9017	-0.232503	0.0265711
Ska1	-0.232532	0.0265514
Zfp62	-0.232537	0.0267605
Gm13680	-0.23268	0.0266649
Gm5708	-0.232721	0.0264256
Npas2	-0.232859	0.0263338
Chst11	-0.232927	0.0262882
Zfp142	-0.232941	0.0262791
Med4	-0.233065	0.026197
Asf1a	-0.233126	0.0261567
Bcl7b	-0.233137	0.0261495
Iws1	-0.233199	0.0261088
Tmprss12	-0.233361	0.0260023
Naa40	-0.23339	0.025983
Rad23b	-0.233397	0.0261913
Gpc1	-0.233443	0.0259482
Nin	-0.233493	0.0259152
Ccnt2	-0.23362	0.0260455
Gm14256	-0.233636	0.0258222
Cdca4	-0.233756	0.0257435
Ndufa5	-0.233812	0.0257072
Gm15681	-0.234016	0.0255747
Slc35a4	-0.23405	0.0257661
Rsrc1	-0.234102	0.0255194
Slc29a1	-0.234102	0.0255193
Rrp9	-0.234144	0.0254922
Hnrnpu	-0.234177	0.0256838
A530095I07Rik	-0.234217	0.025445
Gpx5	-0.23422	0.0254429
Tyms	-0.234321	0.0255916
Tbp	-0.234434	0.0253055
Apoo	-0.234505	0.0252597
Ndufb6	-0.234529	0.0252445
Gstt2	-0.234544	0.0254485
Syngr3	-0.234584	0.0252089
Gm10039	-0.234591	0.025418
Psmb3	-0.234671	0.0253671
Gm13509	-0.234755	0.0250996
C330006A16Rik	-0.23476	0.0250966
Gm7244	-0.23487	0.0250269
Trim28	-0.234879	0.0250208
Zfp942	-0.234946	0.0249782
Gm2075	-0.234982	0.0249552
Itpa-ps1	-0.235031	0.0249247
Cep192	-0.235053	0.0251242
Slc4a7	-0.235153	0.0248474
Gm14581	-0.235214	0.0248088
Cox6a2	-0.235294	0.0247584
Baz1a	-0.235372	0.0249233
Pdcd2l	-0.235459	0.0246547
Endod1	-0.235491	0.0246341
BC016423	-0.235532	0.0246086
Utp14a	-0.235559	0.024592
Zfp318	-0.235592	0.0245709
Gm15996	-0.235607	0.0245616
Stat4	-0.235646	0.024537
Kpna2	-0.235691	0.0245089
Gm6304	-0.235718	0.0244923
Stmn2	-0.235761	0.0244655
Cstf2t	-0.235978	0.0243304
Rnf222	-0.235987	0.0243248
Gm8839	-0.235988	0.0243244
Serbp1	-0.236057	0.0244961
Ift52	-0.236155	0.0242206
Emg1	-0.236232	0.0243878
Slc22a8	-0.236268	0.0241508
Gm13552	-0.236289	0.0241379
Chdh	-0.236334	0.0241104
Ankrd13c	-0.236343	0.0241048
Shmt1	-0.236359	0.0243093
Zfp133-ps	-0.236382	0.0240807
Mcts2	-0.236383	0.02408
SNORA73	-0.236531	0.023989
Gcc2	-0.236646	0.0239185
Prkcb	-0.236671	0.0239034
Olfr1279	-0.23685	0.0237938
Cyb561d2	-0.236877	0.0237779
Tsr1	-0.237094	0.023646
Gm9774	-0.23719	0.0235875
Pop1	-0.237247	0.023553
Hao1	-0.23739	0.0234669
Gm5356	-0.237482	0.0234115
Tmem33	-0.237522	0.0236029
St6galnac2	-0.237535	0.0233799
Ttyh3	-0.237557	0.0233664
Thap4	-0.237636	0.0233192
Amica1	-0.237713	0.0232736
Tapbpl	-0.237738	0.0232585
Amd-ps3	-0.237903	0.0231597
Abcb1b	-0.238049	0.0230732
Pprc1	-0.238176	0.0229978
AC101527.1	-0.238225	0.022969
Sfn	-0.238237	0.0229616
Gm12987	-0.238269	0.0229432
AC158595.1	-0.23828	0.0229364
Cox6b2	-0.2384	0.0228655
Cul3	-0.238481	0.0228179
Bud13	-0.238543	0.0227814
AC140416.1	-0.238865	0.0225933
Exosc2	-0.238923	0.0227748
Rab35	-0.238982	0.022525
Gm12142	-0.239012	0.0225078
Prmt8	-0.239126	0.0224419
Ap2m1	-0.239226	0.0225993
Cct8	-0.239242	0.0225901
Gm13676	-0.239265	0.0223614
Rfc2	-0.239513	0.0224341
Med14	-0.239522	0.0222131
Rce1	-0.239537	0.0222048
Gm15794	-0.239666	0.0221307
9130206I24Rik	-0.239814	0.0220459
Ddx21	-0.239831	0.0222518
Nup133	-0.23985	0.0220253
Dleu7	-0.239878	0.0220093
Gm12500	-0.240013	0.0219328
Cyp4f17	-0.240079	0.021895
Hnrnpa2b1	-0.240213	0.0220347
Thumpd3	-0.240217	0.0218172
7SK	-0.240238	0.0218051
Naa38	-0.240373	0.0219448
Gm16056	-0.240434	0.0216948
Gnl1	-0.24045	0.0216857
Urb2	-0.240469	0.0216748
Idh3a	-0.240612	0.0218105
Gm11556	-0.240624	0.0215878
Pex11b	-0.240633	0.0215825
Rassf4	-0.240634	0.0215823
Bcl2l1	-0.240723	0.021748
Gm15602	-0.24088	0.0214447
Cyp4f41-ps	-0.240897	0.021435
Xlr4d-ps	-0.240929	0.0214172
Gm14687	-0.241013	0.0213705
Nmral1	-0.241028	0.0213622
Psmc3	-0.241035	0.0213587
Acsl5	-0.241218	0.0212572
Greb1	-0.241238	0.0212458
Zfp946	-0.241354	0.0211819
Gm12417	-0.241508	0.0210969
Nol7	-0.241567	0.0212803
Cpn1	-0.241589	0.0210525
Gm13744	-0.24159	0.0210518
Gm8775	-0.241664	0.0210115
Nanp	-0.241665	0.0210108
Deb1	-0.241918	0.0210888
U1	-0.24202	0.0208173
Prps2	-0.242113	0.0207669
Rasa1	-0.242128	0.0207584
Gm13649	-0.242167	0.0207374
Hspb6	-0.242348	0.0206399
Gm17130	-0.242381	0.0206217
Yaf2	-0.242543	0.0205346
Ftsj3	-0.24259	0.0205096
Rps4x	-0.242809	0.0206078
Prkag1	-0.242831	0.0203805
Gm12346	-0.242841	0.0205908
Cnot2	-0.242845	0.020373
Hspe1-ps2	-0.242891	0.0203487
Fam118b	-0.242955	0.0203146
[truncated: 672 more rows]
