# Supplementary material for: Single-Cell RNA Sequencing Reveals T Helper Cells Synthesizing Steroids De Novo to Contribute to Immune Homeostasis
Source: Cell Rep. 2014 May 9;7(4):1130–42. doi: 10.1016/j.celrep.2014.04.011 (PMC4039991; doi:10.1016/j.celrep.2014.04.011)
Supplement: Table S4. List of Genes Positively or Negatively Correlated with Cyp11a1 Based on the Single-Cell RNA-Seq Data of the 52 IL13-GFP-Expressing Th2 Cells, Related to Figure 3A — Genes with Spearman correlation coefficients > 0.2 or > −0.2 are shown together with p values. [file mmc4.xls]

## Sheet: Sheet1
Gene Name	SPM	P-Value
Cyp11a1	1	0
Vim	0.620507	1.67763953038861e-06
Gm9843	0.599334	4.32472182631097e-06
Aldoart2	0.567489	1.64623798715093e-05
Tpt1	0.554	2.80435984820027e-05
Ecm1	0.553488	2.86054258984705e-05
Il4ra	0.541706	4.47909288201003e-05
Socs3	0.537398	3.99218500864253e-05
Tanc1	0.536884	4.07381341903677e-05
Gm7808	0.536583	5.41818612699901e-05
Sdf4	0.531717	6.47555187711662e-05
Aldoa	0.528558	7.26043012763387e-05
Gm11942	0.521728	9.26558871077001e-05
Pold4	0.518825	0.000102628
Atp6v0d1	0.515293	9.26659564722022e-05
Gm2308	0.511056	0.000134364
Gcnt1	0.505856	0.000130475
Lysmd3	0.504832	0.000135326
Eif4ebp1	0.504311	0.000168963
Tcf25	0.499872	0.000195999
Gm11185	0.499787	0.000196556
Flywch1	0.499585	0.000162888
0610031J06Rik	0.49936	0.000199361
Rplp1-ps1	0.498335	0.000206243
Gm13394	0.496628	0.000218197
Gm17511	0.495006	0.000230137
Hook2	0.494495	0.000194421
Tpt1-ps5	0.49253	0.000249515
Gm15504	0.491847	0.000255116
Tnfrsf9	0.489712	0.000273369
Afg3l2	0.485187	0.000316064
Ly6c2	0.484419	0.000323889
Ndufv3	0.484419	0.000323889
Gm10073	0.484419	0.000323889
Anxa6	0.483736	0.000330994
RP23-30B3.1	0.479723	0.000375674
Rpl13a-ps1	0.478955	0.000384831
Gm7331	0.472296	0.000473117
Rpl18-ps1	0.47221	0.000474359
S100a1	0.470988	0.000425143
Gm15191	0.468454	0.000532053
Rpl18a-ps1	0.467515	0.000547436
Tnfrsf23	0.467481	0.000475514
Gys1	0.467173	0.00055313
Gm4883	0.46649	0.000564678
Rplp1	0.466405	0.000566137
BC106179	0.466065	0.000497341
Gm10020	0.465039	0.000589947
Aldoart1	0.464527	0.000599107
Med13l	0.463246	0.000622574
RP23-429I18.1	0.461624	0.000653493
Gm14407	0.459319	0.000699823
Ctla2b	0.459089	0.000618652
Gm7820	0.459063	0.00070515
Gm14666	0.456928	0.00075099
Gm12286	0.455562	0.000781723
RP24-98O8.1	0.453001	0.00084243
Bsg	0.452574	0.000852952
Rpl13a	0.45172	0.000874352
Gm8659	0.451635	0.000876519
Napa	0.451123	0.000889619
Rpl18a	0.45044	0.000907362
Obfc1	0.450269	0.000911848
Gm6322	0.44933	0.000936876
Gabarap	0.44711	0.000998516
Sorl1	0.446667	0.000902321
Gm13292	0.446427	0.0010182
2410006H16Rik	0.44361	0.00110317
AC168279.1	0.441134	0.00118305
Gm3695	0.439682	0.00123226
Rpl28-ps1	0.432169	0.00151767
Sgms1	0.431329	0.00141062
Zfyve16	0.431107	0.00141955
D19Wsu162e	0.431096	0.00142
Aldoc	0.431011	0.00142345
Il24	0.430803	0.00157551
Pkm	0.430462	0.00159028
Ostf1	0.42995	0.00161266
Rps12-ps3	0.42995	0.00161266
Pnkd	0.429145	0.00150079
SNORA73	0.429106	0.00150243
Gm4609	0.429096	0.0016506
Gm13532	0.429011	0.00165443
Gm2574	0.428925	0.00165828
Hilpda	0.428413	0.00168152
RP24-322E6.1	0.428327	0.00168542
Gm7150	0.428242	0.00168933
Gm12586	0.42647	0.00161819
Adamtsl4	0.426427	0.00162014
Cyp4a29-ps	0.42551	0.00181879
Gm5944	0.424912	0.00184827
Pkp2	0.424813	0.00169499
Myocd	0.424632	0.00170354
Gm12416	0.424229	0.00188249
Cd3d	0.424144	0.0018868
Gm10327	0.423717	0.00190852
Rps12-ps1	0.422949	0.00194817
Ctla2a	0.422266	0.00198403
Vps37b	0.420609	0.00190453
Rpl28-ps3	0.418851	0.00217234
2900053A13Rik	0.41868	0.00218216
Rpl15-ps1	0.418168	0.00221186
Gm11956	0.416375	0.00231868
AC107669.1	0.416104	0.00215443
Zcchc24	0.415789	0.00217294
Gm17194	0.414623	0.00224274
Sphk2	0.414336	0.00226019
Gm14861	0.41407	0.00246278
Gm14633	0.41382	0.00229196
Gm5483	0.413553	0.00230848
S100a13	0.412875	0.00254059
H2-D1	0.412618	0.00255755
Ly6c1	0.412618	0.00255755
Rara	0.412362	0.00257461
Cadps2	0.4118	0.00241998
Mir5115	0.411509	0.0026322
Gm14013	0.411255	0.0024556
Gmfg	0.411082	0.00266143
Fxyd5	0.410911	0.0026732
Rps23-ps	0.409938	0.00254358
Gm15694	0.409886	0.0027448
2310011J03Rik	0.409378	0.00258181
Auh	0.409289	0.00278735
Acbd7	0.408997	0.00260817
Gimap1	0.408264	0.00286167
Dapp1	0.407344	0.00272513
Smad6	0.40724	0.00293774
Gm3200	0.407154	0.00294416
Rpl10a-ps1	0.406301	0.00300905
Gm10313	0.406215	0.00301561
Gm7293	0.405105	0.00310203
Tmem66	0.404166	0.00317686
Gm9705	0.40406	0.00297132
Cd24a	0.403996	0.00319064
Prepl	0.40301	0.00305404
Sepw1	0.402459	0.00331705
Gm13914	0.402343	0.00310769
Gm16459	0.401857	0.00314732
Inpp5a	0.40176	0.00315525
Gm15427	0.40169	0.0033819
Hmha1	0.401264	0.00341841
Slc22a13	0.401127	0.00320762
Ccdc33	0.399897	0.00331157
AC124553.1	0.398985	0.00339056
Gm16348	0.398704	0.00341519
5033411D12Rik	0.39789	0.00348756
RP23-67I3.1	0.397568	0.00351654
Zfp780b	0.396513	0.00361299
Syt2	0.395547	0.00370337
Lyrm5	0.395314	0.00372552
Gm7251	0.394946	0.00400125
Sys1	0.394434	0.00405215
Rps19	0.393665	0.00412958
RP24-281K23.1	0.393238	0.00417315
Gzma	0.392769	0.00397452
Rps12-ps18	0.391768	0.00407637
Gm16439	0.391479	0.00410626
Gm13525	0.391331	0.00412162
RP24-150D18.2	0.39055	0.00420349
Gm14975	0.390497	0.00420907
Gm1840	0.390079	0.00450847
Cd247	0.389653	0.00455556
Gm9835	0.389396	0.00458403
Zfp26	0.389188	0.00434972
Tpt1-ps6	0.388457	0.00468974
Gm8129	0.386835	0.00487741
Bcl3	0.38675	0.00488747
Mt1	0.386664	0.00489754
Serpinf1	0.386417	0.00466106
Gm13740	0.386192	0.00468713
Arfgap3	0.385525	0.00476534
Moxd1	0.385396	0.0047805
CH36-22E6.1	0.385128	0.00508208
Rps19-ps5	0.384615	0.00514494
Il10ra	0.384392	0.0049007
Fam46a	0.384274	0.00518723
Trav14-1	0.38384	0.00496795
Arhgap4	0.38375	0.00497892
Gm9696	0.383689	0.00498639
Gm12137	0.383395	0.0050227
Uggt1	0.383079	0.00533765
Gm11953	0.382908	0.00535945
Gm11218	0.382906	0.0050834
U2	0.382835	0.00509233
Gm18128	0.38214	0.00545852
Npc1	0.381496	0.00526233
Nr2f1	0.38034	0.00541306
Ddit4	0.380261	0.00570751
Gm4294	0.38009	0.00573063
Gm5567	0.380086	0.00544661
Gm7866	0.379834	0.00576547
U6	0.379434	0.0055338
Prdx5	0.379407	0.00582395
Gm8731	0.378724	0.0059186
Nyap1	0.378468	0.0056652
Gm8909	0.378383	0.00596643
Pik3r2	0.37826	0.00569382
Gm11557	0.378212	0.00599047
AC163389.1	0.377956	0.00602669
GAPDH	0.377529	0.00608749
Kalrn	0.377188	0.00613652
Arhgap18	0.37681	0.00589699
Gm13664	0.376522	0.00593812
Rab39	0.375524	0.00608242
Tbc1d2	0.375353	0.00610742
Atxn10	0.375309	0.00641242
Gm10291	0.374968	0.00646373
Sell	0.373909	0.00632255
0610010O12Rik	0.373781	0.00634194
Gm9164	0.373346	0.00671243
Ppp1r3b	0.373175	0.00673909
Gm8062	0.373175	0.00673909
Gm11127	0.372919	0.00677925
Gm8623	0.372492	0.00684666
Trav7d-3	0.372237	0.00657984
Itgb3	0.372097	0.00660172
Cyp2a22	0.37181	0.00664691
Prex2	0.371809	0.00695574
Gm2606	0.371809	0.00695574
Phf12	0.371211	0.00705242
Gm5270	0.371211	0.00705242
Atp1a2	0.370685	0.00682667
Tspan9	0.370385	0.00687527
Gem	0.370174	0.00690968
Gm5093	0.370102	0.0072351
BC094916	0.369345	0.00704634
Gm10224	0.369248	0.00737844
H2-Q1	0.368309	0.00753896
Pgam1-ps2	0.368309	0.00753896
Clu	0.368239	0.00723224
Gm12726	0.368138	0.00756848
Adora1	0.368043	0.00726561
Gm13436	0.367796	0.00762781
Gm6316	0.367711	0.0076427
Dnahc8	0.367626	0.00765762
Cul9	0.367373	0.00738065
Fermt3	0.367199	0.00773261
Gimap7	0.367028	0.00776278
Pqlc3	0.366889	0.00746494
Rps12-ps6	0.366857	0.00779306
Adrb3	0.366466	0.0075391
Gm7936	0.366448	0.00754225
Cd4	0.366345	0.00788451
Bnip3	0.366089	0.00793059
Gm11478	0.365918	0.00796144
Stac	0.365895	0.00764035
Slc30a2	0.365648	0.00768442
Npc2	0.365577	0.00802345
Gm3272	0.365491	0.00803901
Gm8174	0.36503	0.00779599
Gm13137	0.364894	0.00814873
Lama5	0.364647	0.00786571
Gm15232	0.3646	0.00787427
Gipr	0.363894	0.00800443
1700016H13Rik	0.36385	0.00801257
Gm11808	0.363784	0.00835597
Gm12341	0.363784	0.00835597
Cd81	0.363101	0.00848577
Prph	0.36184	0.00839381
Gm17541	0.361308	0.0088349
Gzmb	0.36123	0.00851239
Gm10658	0.360402	0.00867589
AC122795.1	0.360191	0.00871804
Nr2f6	0.359557	0.00884554
Rps19-ps12	0.35943	0.00921402
Gm20644	0.359032	0.00895252
Fyco1	0.358642	0.00903253
Nlgn2	0.358545	0.00905252
Pla2g2d	0.358524	0.0090569
Gm14878	0.35837	0.00908871
Lin37	0.358323	0.00909859
Gm12967	0.357978	0.0095166
Itga7	0.357799	0.00920785
U4atac	0.357722	0.00957088
Med23	0.357448	0.0092816
Gm14130	0.356612	0.00980924
Gm15709	0.356541	0.00947478
Gm8325	0.356527	0.00982778
Vmn1r51	0.355993	0.00959309
Gm14574	0.355881	0.00961738
Gm10284	0.355332	0.0100907
H2-Bl	0.35499	0.0101669
Nox4	0.354918	0.00982912
Gm12165	0.354905	0.010186
Gm20432	0.354872	0.0098392
Gm13460	0.35481	0.00985294
Gcfc1	0.354307	0.0103208
snoU2_19	0.353853	0.0100676
Gpx8	0.353823	0.0100745
Rps16	0.353624	0.0104768
Zbtb32	0.35362	0.0101205
Gm13445	0.35329	0.0101958
Gm12035	0.352991	0.0102645
CT010433.2	0.352763	0.0103172
Gm10689	0.352685	0.0106946
Mlip	0.352586	0.0103582
Gm5389	0.352514	0.0107346
Palld	0.35201	0.0104926
Rps19-ps1	0.352002	0.0108554
Gm14044	0.35149	0.0109774
Gm14760	0.350721	0.0111627
Fam176b	0.350219	0.0109201
Jph3	0.349602	0.0110709
Zfp59	0.349516	0.011092
Rps12-ps9	0.349441	0.0114774
Trav7-3	0.349244	0.0111591
Baiap2	0.349185	0.0115413
Rpl19-ps11	0.349185	0.0115413
Il1r2	0.348832	0.0112614
Zfpl1	0.348743	0.0112836
Gm13565	0.348551	0.0113318
Hemk1	0.348416	0.0117347
RP24-361E14.1	0.348072	0.0114525
Mtss1	0.348053	0.0114573
Ctla4	0.347989	0.0118434
Sars	0.347989	0.0118434
Gm10186	0.347943	0.0114852
Scp2-ps2	0.347934	0.0114874
Pcdhb18	0.347823	0.0115155
Espn	0.347722	0.0115412
Tecpr1	0.347652	0.0115592
H2-M2	0.347477	0.0119749
H2-K1	0.347221	0.0120412
Slc17a6	0.347213	0.0116716
Med17	0.34688	0.01213
Gm11826	0.346794	0.0121523
Rpl10-ps3	0.346453	0.0122418
Scn2a1	0.34644	0.0118717
Cst7	0.346367	0.0122643
Gm8877	0.346299	0.0119087
Malat1	0.346111	0.012332
Pvr	0.345514	0.012491
Col4a3	0.345407	0.0121441
Lamb2	0.344978	0.0122587
Gm13785	0.344836	0.0122967
Dhrs1	0.344795	0.0123078
Hk1	0.34466	0.0127213
Gm4997	0.344574	0.0127446
Trak2	0.344552	0.0123733
Gm15877	0.344233	0.0128378
Rps18-ps1	0.344062	0.0128847
Car5a	0.343991	0.0125258
2810410L24Rik	0.343924	0.0125441
Serf2	0.343891	0.0129317
Gm15515	0.343785	0.0125823
Gm16225	0.343772	0.0125858
Gm15957	0.343691	0.012608
A430105I19Rik	0.343502	0.0126602
Creb3l2	0.343363	0.0126985
Gm10032	0.343344	0.0127037
Jarid2	0.343208	0.0131213
Ndufa6	0.342782	0.0132409
Itpkb	0.342696	0.013265
AC152063.2	0.342619	0.0129057
Gm12033	0.342525	0.0133132
Rpl38-ps1	0.342525	0.0133132
Ldha	0.34244	0.0133374
Gm14580	0.342394	0.0129689
Crybb3	0.3423	0.0129953
Pfkl	0.342269	0.0133858
Dnajb12	0.342099	0.0134344
Map3k1	0.341842	0.0135075
Gm13592	0.341373	0.013259
Gm13218	0.341055	0.0133507
Gm15483	0.340989	0.0137539
Agfg2	0.340505	0.01351
Gm5614	0.34005	0.0140294
Rbl2	0.339623	0.0141562
Tg	0.339281	0.0142583
RP23-345J21.2	0.339106	0.0139234
Sdhaf2	0.338861	0.0139967
Gm11909	0.338643	0.0140626
Stx5a	0.338513	0.0144904
Gm16490	0.338513	0.0144904
Gyg	0.338086	0.0146208
Gm5863	0.338086	0.0146208
Plcg1	0.338001	0.0146469
Ero1l	0.336976	0.0149644
Gm12468	0.33672	0.0150447
U6	0.336515	0.0147174
Mir5105	0.336208	0.0152064
Rps10-ps3	0.336037	0.0152606
A230072C01Rik	0.336027	0.0148711
Selplg	0.335866	0.015315
Gm15294	0.335439	0.0154517
Gm16134	0.335322	0.0150958
Gm6175	0.33493	0.0152217
Tiam1	0.33487	0.0152411
Gm15896	0.334634	0.0153176
H2-Q10	0.334586	0.0157282
Gm5453	0.334159	0.0158681
H2-Ab1	0.333561	0.0160657
Gm14101	0.33352	0.0156832
Ppp1r18	0.333476	0.0160941
Spata22	0.333459	0.0157033
C130080G10Rik	0.333362	0.0157356
AL805897.1	0.333362	0.0157356
Gm11820	0.333212	0.0157852
Ppp6r2	0.333099	0.0158229
U3	0.33302	0.0158493
Bcam	0.33281	0.0159196
Trim31	0.332794	0.015925
Lrrc4c	0.332793	0.0163228
Gm6498	0.33248	0.0160309
Cpt2	0.3323	0.0160915
Gm15132	0.332268	0.0161023
Tmsb10	0.332195	0.0165252
Gas2	0.332024	0.0161851
Man1a	0.331853	0.0166419
Svep1	0.331853	0.0166419
Gm20491	0.33168	0.0163028
Gpr26	0.330958	0.0165513
Upf3a	0.330923	0.0165634
Fam162a	0.330914	0.0169663
Trappc9	0.330914	0.0169663
E230008N13Rik	0.330615	0.0166707
Gm4128	0.330615	0.0166707
Rps19-ps6	0.330573	0.0170856
Rpl12-ps2	0.330073	0.016861
Gm16210	0.329833	0.0169457
RP23-70F22.1	0.329207	0.01757
Dpf1	0.328873	0.017288
Dcaf12l2	0.32882	0.0173074
Ly6a	0.32878	0.0177238
Gm8624	0.328609	0.0177856
Pfdn5	0.328353	0.0178787
Gm10358	0.328268	0.0179098
Gm15264	0.32808	0.0175755
Fam160a1	0.32795	0.0176231
AY036118	0.32767	0.0181289
Gm10499	0.327585	0.0181604
Gm14506	0.327485	0.0177937
D630003M21Rik	0.327253	0.0178797
U6	0.327227	0.0178894
Bche	0.32715	0.0179179
Lilra5	0.326679	0.0180933
CT025649.1	0.326679	0.0180933
Gm13573	0.326475	0.0185741
Ugt8a	0.326336	0.0182219
Atg16l2	0.326273	0.0182458
Faim3	0.32626	0.0182506
U6	0.326227	0.0182631
Ptdss2	0.326206	0.0182707
Lrrtm4	0.325932	0.0183743
Casp8	0.325621	0.0188978
Col18a1	0.325559	0.0185163
Kif21a	0.325515	0.0185329
Slc16a9	0.325308	0.0186122
Gm11550	0.325117	0.0186856
Rpl18	0.325023	0.0191272
Zyx	0.324938	0.0191602
Ndufa7	0.324938	0.0191602
Cd36	0.324841	0.0187918
Gabra3	0.324489	0.0189284
Gm10177	0.324426	0.019359
Atp2b1	0.324255	0.0194257
Gm9763	0.32417	0.0194591
Oraov1	0.324158	0.0190576
Gm15787	0.324134	0.0190666
Sipa1l2	0.324033	0.0191065
Apln	0.323872	0.0191696
Gm11259	0.323608	0.0192734
Gm6298	0.323572	0.0196943
Gm10293	0.323316	0.0197959
Gm12149	0.323253	0.019414
AL669897.1	0.323145	0.0198638
Gm14906	0.322889	0.0199661
Ttll6	0.322799	0.0195951
Gm11796	0.322652	0.0196537
Cysltr2	0.322597	0.0196759
Pla2g12a	0.322548	0.0201032
Dpm3	0.322384	0.0197618
Rab31	0.322311	0.0197909
Gm14007	0.321627	0.0200687
C1ql3	0.321463	0.0201357
Hcst	0.321438	0.0205543
Efemp2	0.321434	0.0201478
Gm14732	0.321359	0.0201786
U6	0.321109	0.0202815
Cd37	0.320762	0.0204249
Tbc1d10a	0.320738	0.0204348
Gm17235	0.320556	0.0205103
9030619P08Rik	0.320499	0.0209427
Gm2026	0.320455	0.0205525
Hif1a	0.320413	0.0209783
Gm13326	0.320177	0.0206685
Nxf1	0.320157	0.0210854
Sprr2j-ps	0.320145	0.0206818
Krtcap2	0.319986	0.0211571
5S_rRNA	0.319861	0.0208012
Gm13834	0.319769	0.02084
Gm15442	0.319633	0.0208974
Gm15472	0.319619	0.0209032
Ndrg2	0.319353	0.021016
Rpl32	0.319218	0.0214823
Tpt1-ps2	0.319054	0.0211431
Dap	0.318535	0.0217749
Gm12913	0.318279	0.0218855
Tpt1-ps3	0.318193	0.0219225
Sema4f	0.318108	0.0219595
Gm9790	0.318023	0.0219966
Fut8	0.317637	0.0217554
Cndp2	0.317623	0.0217616
Scp2	0.317596	0.0221828
Cope	0.317169	0.0223703
Gm8837	0.317128	0.0219787
Bnip3l	0.316913	0.0224835
Gm12038	0.316315	0.0227494
Gm13550	0.316291	0.0223507
Gm14143	0.31623	0.0227876
Agap1	0.316157	0.0224109
Rai2	0.315532	0.0226926
Homer1	0.315412	0.0227467
Arsa	0.315326	0.0227859
Gm9725	0.315201	0.0228426
Gm13413	0.31512	0.0232893
Gm5507	0.315035	0.0233283
Vmn2r88	0.314771	0.0230394
Lyst	0.314693	0.0234847
Ndrg1	0.314437	0.0236027
9930038B18Rik	0.314093	0.0233524
Gm6987	0.31401	0.0238003
Etfb	0.313925	0.02384
Scarf1	0.313355	0.0236968
Gm7535	0.313354	0.0236975
Gm17387	0.313168	0.0237849
2700086A05Rik	0.313153	0.0237921
9930022D16Rik	0.313145	0.0237957
Anxa2	0.312986	0.0242804
Gpr158	0.312933	0.0238958
Ube2ql1	0.312843	0.0239386
Gm10767	0.312701	0.0240059
Gm16412	0.312473	0.0245235
Gm10051	0.312046	0.0247277
Sidt1	0.311783	0.0244454
Pfkfb3	0.311449	0.0250159
Tgfbr3	0.311363	0.0250573
Rps19-ps4	0.311363	0.0250573
Gm15572	0.311185	0.0247354
Gpr182	0.31118	0.0247379
Lonrf2	0.310978	0.0248364
Eif4e3	0.310828	0.0249096
Rfxap	0.310768	0.0249392
Nucb2	0.310748	0.024949
Ep300	0.31068	0.0253906
Acnat1	0.310473	0.0250842
Gm10275	0.310424	0.0255166
Gm8317	0.310339	0.0255587
Gltscr1	0.310123	0.0252573
Kcnj2	0.310083	0.0256854
Gm13472	0.309939	0.0253488
Mettl21c	0.30976	0.0254376
Gad2	0.309676	0.0254796
Pgk1-rs7	0.309656	0.0258977
Il12rb2	0.309571	0.0259403
Pik3cg	0.309571	0.0259403
Rpl14	0.309571	0.0259403
AC153974.1	0.30949	0.0255724
Spink6	0.309411	0.0256124
Whsc1l1	0.3094	0.0260257
Gm15040	0.309262	0.0256872
Coro1b	0.309229	0.0261114
AC087541.1	0.308973	0.0262404
Sept9	0.308717	0.0263699
Gm14775	0.308717	0.0263699
H2-Q2	0.308461	0.0265
Gm11400	0.308375	0.0265434
Rhoc	0.308247	0.0262017
Gng5	0.308205	0.0266306
Flad1	0.308055	0.0262998
Rps12-ps20	0.307692	0.0268934
Arf5	0.307607	0.0269374
Myo10	0.307607	0.0269374
Grina	0.307607	0.0269374
Letm2	0.307555	0.0265573
Gm15497	0.307545	0.0265629
Prex1	0.307538	0.0265663
Gm11450	0.307462	0.0266054
Lonp1	0.307095	0.0272027
Gm20478	0.307092	0.0267978
Hoxc10	0.307078	0.026805
Snx16	0.307023	0.0268337
Gm14513	0.306839	0.0273362
Gm11453	0.306812	0.0269441
Myo6	0.306796	0.0269524
Gm10036	0.306668	0.0274255
Cyp4a14	0.306652	0.0270277
Hgf	0.306569	0.0270716
Slco2b1	0.306566	0.0270732
AC090648.1	0.306566	0.0270732
Gm13720	0.306523	0.0270957
Sirt6	0.306497	0.0275151
Sdcbp2	0.306488	0.0271139
Ticam1	0.306413	0.0271536
Gm14519	0.306304	0.027211
AC122821.1	0.30629	0.0272182
Slc5a8	0.306281	0.0272232
Cd53	0.306241	0.0276499
Yipf3	0.306205	0.0272633
Pxn	0.306128	0.0273038
Htr6	0.30611	0.0273137
Gm11539	0.30607	0.02774
Gm13110	0.306053	0.0273436
1700099I09Rik	0.306053	0.0273436
Gm16253	0.305683	0.0275401
Gas7	0.305643	0.0279666
Jun	0.305336	0.0277259
Rps12l1	0.30496	0.0283322
Abcc10	0.30489	0.0279657
Gm11658	0.304888	0.0279665
Gm14847	0.30479	0.0284242
Gm4468	0.30479	0.0284242
Gm3511	0.304664	0.0280882
Gm4908	0.304664	0.0280882
Gm20483	0.304452	0.0282029
Rabep1	0.304407	0.0282273
Sycp2l	0.304375	0.0282447
Fbf1	0.304346	0.0282605
AI467606	0.304277	0.0287019
Cish	0.303936	0.0288882
AC152410.1	0.303834	0.0285405
Vcan	0.303791	0.0285645
Neb	0.303351	0.0288067
Zmym3	0.303297	0.0288369
Eno1	0.303082	0.0293585
Gm15172	0.303019	0.0289914
4933407H18Rik	0.302832	0.0290952
Wdr26	0.302741	0.0295484
Gm11334	0.302741	0.0295484
Gm5822	0.302399	0.0297394
Paqr7	0.302255	0.0294191
Metazoa_SRP	0.302167	0.0294685
Atp7b	0.302155	0.0294751
Gm12492	0.302146	0.0294803
Itih2	0.302144	0.0294814
Gm11198	0.302058	0.0299314
Crygn	0.30191	0.0296139
Casp6	0.301716	0.0301244
Ffar2	0.301678	0.0297456
Ucp2	0.301631	0.0301728
Snrnp48	0.301375	0.0303184
Scd2	0.301204	0.0304159
Arhgef17	0.301201	0.0300174
Mapk3	0.300948	0.0305625
AL807379.1	0.300828	0.0302318
Prkg2	0.300632	0.030345
AC153972.1	0.300288	0.0305441
Ppm1a	0.300266	0.0305569
Prrt4	0.300143	0.0306284
Tgm2	0.300094	0.0310555
Mup1	0.300032	0.0306933
4932438H23Rik	0.300003	0.0307102
Cd2	0.299838	0.0312048
Gm4149	0.299752	0.0312546
Gatsl3	0.299667	0.0313046
Nfil3	0.299667	0.0313046
Trappc6a	0.299582	0.0313546
Sertad1	0.299496	0.0314046
Gm7117	0.299411	0.0314548
D730045B01Rik	0.299404	0.0310614
Arfgap1	0.299379	0.0310766
Gm5919	0.29932	0.0311112
Ly6g	0.299171	0.0311991
Gm8213	0.299155	0.0316056
Gcnt2	0.299012	0.0312935
Rpl10-ps6	0.298984	0.0317065
Gm14901	0.298958	0.0313253
Gm11591	0.298927	0.0313436
Sigirr	0.298557	0.0319598
AL807833.1	0.298504	0.0315956
Sft2d2	0.298472	0.0320107
AC154378.1	0.29766	0.0321037
Gm14733	0.297618	0.0325232
9130221H12Rik	0.297584	0.0321498
Rbpsuh-ps1	0.297376	0.032276
Rps25-ps1	0.297362	0.0326783
Arhgef1	0.297191	0.032782
Gm10071	0.297191	0.032782
Tmem214	0.297127	0.0324281
Gm12613	0.297096	0.0324465
Efna5	0.296992	0.0325101
Gm14843	0.296875	0.032582
Gm5537	0.29685	0.0329903
Srgn	0.296764	0.0330426
Mll5	0.296423	0.0332522
Cldn19	0.296247	0.032969
Arhgap33	0.29622	0.0329859
AC139063.1	0.29618	0.0330102
Rps6ka1	0.296081	0.033463
Basp1	0.296081	0.033463
Fmnl1	0.296081	0.033463
Prrg3	0.295986	0.0331307
Taok2	0.295765	0.0332685
Spef2	0.295715	0.0332998
Bag6	0.295569	0.0337813
Higd1a	0.295569	0.0337813
Plekhh3	0.295524	0.033419
Vmn2r-ps83	0.295426	0.0334808
Ids	0.295157	0.03365
Eif3h	0.294801	0.0342634
Pglyrp1	0.294598	0.034003
Cxcr6	0.294585	0.0340116
Stau2	0.294583	0.034013
Snord42b	0.29444	0.0341036
Acap1	0.294374	0.0345338
Hspa12a	0.294373	0.0341464
Ttc37	0.294351	0.0341603
Enpp3	0.294068	0.0343414
Ech1	0.294032	0.0347513
Lpcat2b	0.294011	0.034378
Dsg3	0.293758	0.0345407
U6	0.293622	0.0346279
Gm10631	0.293584	0.0346523
Pde4dip	0.293483	0.0347176
Sdc4	0.293435	0.0351347
BC027231	0.29342	0.0347588
Gpi1	0.293264	0.0352449
Gm9396	0.293179	0.0353001
Gm12788	0.293123	0.0349509
Gm15032	0.293093	0.0353554
Gm13935	0.293093	0.0353554
Ubtd1	0.293076	0.0349814
Ubxn11	0.29305	0.0349984
U6	0.293012	0.0350235
Gm5138	0.293008	0.0354108
Gm15464	0.293008	0.0354108
Gm5454	0.292986	0.0350402
AC167018.1	0.292986	0.0350402
Spns2	0.292945	0.0350672
Arap1	0.292905	0.0350929
Rnf152	0.29273	0.0352075
9430020K01Rik	0.292599	0.0352931
Dtna	0.292572	0.0353108
Zfp618	0.292423	0.0354085
Skap1	0.29241	0.0358003
Icos	0.292325	0.0358562
Zfp108	0.292217	0.0355438
Scarna9	0.292217	0.0355438
Cpne7	0.29218	0.0355685
Inhbc	0.292167	0.0355772
Zfp839	0.292088	0.0356293
Myom3	0.292065	0.0356444
Id2	0.291727	0.0362498
Ctnna2	0.29168	0.0358993
Gm12671	0.291642	0.0363063
9230105E05Rik	0.29163	0.0359324
Gm16128	0.291611	0.0359452
Ptpn14	0.291479	0.0360335
Gm10064	0.291386	0.0364763
Gm13882	0.291386	0.0364763
Gm14148	0.2913	0.0365331
AC110377.1	0.2913	0.0365331
Gm13333	0.291242	0.0361911
Erp29	0.291215	0.0365899
Hectd3	0.291192	0.0362246
Gm7206	0.291044	0.0367039
Rabac1	0.290959	0.036761
Tmem100	0.290603	0.0366209
Pim2	0.289934	0.0374521
Rps6ka5	0.289817	0.037155
Vsig10	0.289711	0.0372275
Ly6i	0.289631	0.0372824
Ripk2	0.289593	0.0376848
7SK	0.28952	0.0373588
Gltscr2	0.289166	0.0379774
Metazoa_SRP	0.288846	0.0378237
Gm8199	0.288824	0.0382128
Sdc3	0.288624	0.0379778
Gm13506	0.288575	0.038012
Lgi1	0.288192	0.0382796
Gm11601	0.288186	0.038284
Gm13561	0.288066	0.0383684
Metazoa_SRP	0.287868	0.0385073
Gm11979	0.287824	0.038538
Gm14504	0.28777	0.0385767
Gm867	0.287628	0.0386766
Loh12cr1	0.287588	0.0387048
Gm15594	0.287538	0.0387399
Enah	0.287525	0.0387491
Igkv4-57	0.287477	0.0387832
4930555B11Rik	0.287477	0.0387832
GM2056	0.287477	0.0387832
Polm	0.287472	0.0387867
Hunk	0.287428	0.0388182
Gm14918	0.287221	0.038965
Rps10-ps4	0.287202	0.0393477
Gm12021	0.287049	0.0390879
Gm15603	0.286965	0.0391475
Ube2dnl2	0.286709	0.0393307
Sh2d4a	0.286709	0.0393307
Gm15273	0.286709	0.0393307
U6	0.286709	0.0393307
Rpl29-ps1	0.286709	0.0393307
Scaf11	0.28669	0.0397119
Lin28a	0.286642	0.0393788
Wdr41	0.286554	0.0394417
AC132082.1	0.286519	0.0398339
RP23-76C13.3	0.286473	0.0395002
Gm10238	0.286385	0.0395629
Gm6887	0.286271	0.0396456
2310016M24Rik	0.286263	0.0400174
Gm13163	0.286025	0.039823
Ptpn18	0.286007	0.0402017
AC160935.1	0.286007	0.0402017
U6	0.285896	0.0399166
Lst1	0.285873	0.0399333
Hcn4	0.285684	0.0400707
Olfr16	0.285684	0.0400707
Cbx7	0.285577	0.0401482
Slc41a2	0.285576	0.0401494
Gm14127	0.285497	0.0402066
Calm3	0.285324	0.0406966
Cep170	0.285324	0.0406966
Gm6564	0.285153	0.0408211
Mir1906-2	0.284677	0.040809
Gm6134	0.284641	0.0411965
Gm12058	0.284556	0.0412593
Gm15393	0.284556	0.0412593
2010111I01Rik	0.284129	0.0415747
Gm12943	0.284043	0.041638
Pld1	0.283898	0.0413876
Gm15696	0.283787	0.0418285
Baz2b	0.283702	0.0418921
4930471I20Rik	0.2837	0.0415357
Cobra1	0.283616	0.0419558
Tsc22d4	0.283616	0.0419558
Rpl19	0.28336	0.0421474
Uevld	0.283128	0.0419656
Ppme1	0.283104	0.0423398
Gm15531	0.282933	0.0424684
Fmn1	0.282869	0.0421621
Trpc4ap	0.282848	0.0425329
Rps26-ps1	0.282677	0.042662
Gm13039	0.282592	0.0427267
Zfp949	0.282561	0.0423963
Gm14883	0.282543	0.0424099
Fstl4	0.282286	0.0426064
Gm13777	0.282165	0.0430513
Gm14340	0.282129	0.0427262
U6	0.281393	0.0432942
Gm16218	0.281351	0.0433265
Caln1	0.28118	0.0434596
Gm13149	0.281151	0.0434818
Inppl1	0.281134	0.0434954
Gm9435	0.281055	0.0439049
Pkn1	0.28103	0.0435761
Pafah1b1	0.280884	0.0440374
H2-T3	0.280774	0.0437762
Mrpl14	0.280543	0.0443035
Gm5187	0.280411	0.0440606
Insl5	0.280364	0.0440976
Gm1673	0.280242	0.0441939
Dhdh	0.280201	0.0445709
Myog	0.279919	0.0444491
Slc39a3	0.279719	0.0446075
Gm10837	0.279689	0.0449745
Gm13864	0.279689	0.0449745
Ccdc110	0.27945	0.0448216
Gm4117	0.279372	0.0448843
Ccdc12	0.279354	0.0448986
U6	0.279315	0.0449298
Gm13818	0.27921	0.0450133
Glis3	0.279208	0.0450151
Gm14584	0.279117	0.0450882
Crip1	0.278921	0.0455856
1700112E06Rik	0.278894	0.045267
Tnfaip8l2	0.278884	0.0452749
Clcf1	0.278788	0.0453521
Rpl28-ps4	0.278774	0.0453636
2610528B01Rik	0.278701	0.0454227
Gm12403	0.278525	0.0455642
Gm15236	0.278523	0.0455657
Gm10567	0.278435	0.0456376
Vldlr	0.278271	0.0457699
Pou6f2	0.278268	0.0457729
Rps10	0.277982	0.0463417
F2r	0.27787	0.0460962
Specc1	0.277835	0.0461252
Rpl13-ps3	0.277811	0.0464802
Entpd4	0.27768	0.0462519
Zfyve9	0.27767	0.0462595
Kctd11	0.277537	0.0463686
Srpk1	0.277469	0.0467584
Gm6768	0.277433	0.0464544
Il17ra	0.277417	0.0464671
Ypel3	0.277237	0.0466153
Gm17430	0.277213	0.0469679
Hs1bp3	0.277144	0.0466916
Rpl36-ps3	0.277043	0.047108
Wnt4	0.277027	0.0467881
Gm8087	0.276835	0.0469473
Dlx3	0.276755	0.0470133
Tcn2	0.276754	0.0470143
Rpsa-ps10	0.276701	0.0473893
Mxra7	0.276697	0.0470618
Rps16-ps2	0.276616	0.0474598
Maf	0.27653	0.0475304
U6	0.276523	0.0472064
Pfkfb4	0.276439	0.0472766
Rasa2	0.276018	0.0479559
Ptprb	0.275855	0.047765
AC154506.1	0.275847	0.0480984
Park7	0.275762	0.0481698
Gprasp1	0.275692	0.0479015
Tmco5b	0.275689	0.0479047
Gm14088	0.275677	0.0482413
Gm14934	0.275677	0.0482413
Slc27a1	0.275673	0.0479183
Ccdc17	0.275496	0.0480672
Fgf9	0.27542	0.0484563
5430407P10Rik	0.275235	0.0482883
Gm7452	0.275061	0.0484353
Sox11	0.274929	0.0485479
Gm11346	0.274921	0.0485543
Akap14	0.274874	0.048595
Rasl11b	0.274831	0.0486312
Gbp11	0.274684	0.0487568
AC115727.1	0.274547	0.048874
Il10	0.274513	0.0489029
Parm1	0.274499	0.0489146
Pafah1b3	0.274481	0.0492512
Pou4f3	0.27441	0.0489911
Cplx4	0.27441	0.0489911
Uxs1	0.274311	0.0493969
Tmem2	0.274257	0.0491227
Zfp169	0.273972	0.0493685
Sele	0.273898	0.0494322
Hyi	0.27387	0.0494564
Map2k6	0.27387	0.0494564
Slc22a17	0.273841	0.0494815
Csnk1d	0.273713	0.0499095
Snord73a	0.273642	0.0496539
Gm13545	0.273574	0.0497128
Il2ra	0.273542	0.0500568
Skint10	0.273446	0.0498241
U6	0.273385	0.0498765
Mea1	0.273371	0.0502044
Gm9385	0.273371	0.0502044
Mapk8ip1	0.273365	0.0498941
Pde3b	0.273268	0.0499783
Plcxd1	0.273233	0.0500091
Rora	0.273164	0.0500695
Lrrtm3	0.27316	0.0500726
Snapin	0.273147	0.0500845
Metazoa_SRP	0.273076	0.0501462
Ptpn20	0.272984	0.0502267
Trim2	0.272859	0.0506494
Gm8420	0.272774	0.0507238
Cd3g	0.272688	0.0507984
Magea8	0.272617	0.050549
Gm5292	0.272518	0.0509478
Perp	0.27248	0.050669
Atp10d	0.272456	0.0506908
Rab11fip2	0.272354	0.0507807
AC127355.1	0.272337	0.0507955
Gadl1	0.272323	0.0508075
U6	0.272265	0.0508589
Bbx	0.272262	0.0511726
Frmpd3	0.272176	0.0512477
Rac2	0.272091	0.0513229
Rhog	0.272091	0.0513229
Zfp958	0.272032	0.0510651
Gap43	0.271915	0.0511692
Arl4c	0.271798	0.0512734
H2-K2	0.271749	0.0516246
Gpr110	0.27169	0.0513692
Plekhf1	0.271553	0.0514918
Ptgr1	0.271415	0.0516147
Gm7219	0.271408	0.0519277
Gm17199	0.271383	0.051644
Gm13623	0.271237	0.0520799
Gm16170	0.271236	0.0517752
Gnaz	0.271029	0.0519609
AL671335.1	0.270906	0.0520717
Hist1h2bb	0.270452	0.0524821
Alkbh6	0.270432	0.0525008
Trav14-2	0.270134	0.0527718
Oxa1l	0.270127	0.0530775
Gm13103	0.269985	0.0529076
1810027O10Rik	0.269956	0.0532323
1300018I17Rik	0.269841	0.0530386
B3galtl	0.269729	0.0531416
Kbtbd2	0.2697	0.0534653
Numa1	0.269615	0.0535432
Gm14925	0.269615	0.0535432
Gramd4	0.269601	0.0532589
Rp1	0.269558	0.0532983
Elavl4	0.269484	0.0533666
Arid5a	0.269359	0.0537773
Cplx2	0.269273	0.0538555
Dppa2	0.269186	0.0536411
Ccl12	0.26914	0.0536835
Mixl1	0.269039	0.0537763
Tnfrsf18	0.269017	0.0540907
Metazoa_SRP	0.269017	0.0540907
Gm4987	0.268847	0.0542479
Rpl36	0.268761	0.0543267
Hmcn1	0.268603	0.0541808
Stx17	0.268504	0.0542738
Fjx1	0.268365	0.0544033
Eef2k	0.267998	0.0547465
Hlx	0.267907	0.0551195
Duox2	0.267877	0.0548605
Gm6116	0.267877	0.0548605
Gm11389	0.267877	0.0548605
Laptm5	0.267822	0.0551993
Gm13912	0.26781	0.0549228
Tmem98	0.267537	0.0551803
Tmem219	0.267481	0.0555195
Tcf4	0.267395	0.0555997
Gm13340	0.267224	0.0557606
Metazoa_SRP	0.267133	0.0555635
C230034O21Rik	0.267108	0.0555869
Gprc6a	0.267037	0.0556548
Clcn3	0.266883	0.0560834
Gm20394	0.266816	0.0558648
RP23-302C16.2	0.266761	0.0559172
Fam83d	0.266714	0.0559618
mmu-mir-9-1	0.266596	0.0560754
Traf1	0.266456	0.056489
Fau	0.266456	0.056489
Fzd1	0.266393	0.056269
RP23-32P19.2	0.266328	0.0563314
Gm5239	0.2662	0.0567335
Rpl19-ps12	0.2662	0.0567335
Ptcd1	0.266181	0.0564728
5S_rRNA	0.266136	0.0565164
Gm13999	0.266083	0.0565675
Zfp708	0.26607	0.0565799
Zdhhc12	0.266035	0.0566139
Scd4	0.265967	0.0566798
Plec	0.265944	0.0569789
Matk	0.265921	0.0567238
Gm15148	0.265858	0.0570608
Cyp4f16	0.26561	0.0570252
Cecr2	0.265579	0.0570549
Gm12495	0.265571	0.057063
Gm10258	0.265501	0.0571307
Ttf1	0.265432	0.0574722
Il2rb	0.265432	0.0574722
Tnk1	0.265392	0.0572365
Ndufa13	0.265346	0.0575547
Gm16582	0.265132	0.0574895
Gm15591	0.265126	0.0574958
Il11	0.265103	0.0575184
Acss3	0.265058	0.057562
4930402F06Rik	0.265058	0.057562
Gm16571	0.265058	0.057562
Vmn2r50	0.265058	0.057562
Gm16144	0.264947	0.0576712
Myo5a	0.264829	0.0577862
Atp5sl	0.264774	0.0578407
Smox	0.264749	0.0581353
Ric8	0.264669	0.0579434
Uck2	0.264407	0.0584692
Gapdh	0.264407	0.0584692
mt-Nd4l	0.264361	0.058247
Nalcn	0.264199	0.058406
Maff	0.26406	0.0585443
Zic3	0.263922	0.0586808
4933402E13Rik	0.263905	0.058698
Satb1	0.263895	0.058973
AC136976.1	0.263768	0.0588341
Pex7	0.263737	0.0588652
Gm3150	0.263639	0.0592262
Grm3	0.263585	0.0590164
Psd4	0.263553	0.0593108
Pik3ip1	0.263553	0.0593108
Cklf	0.26349	0.0591105
Ssr3	0.263297	0.0595652
Mir5109	0.2631	0.0595017
Gm14375	0.262864	0.0597384
Gramd2	0.262807	0.0597962
Gm13921	0.262585	0.0600201
Gm12079	0.262545	0.0600607
Plod1	0.262472	0.0601347
Gm10566	0.262273	0.0605915
Gm13634	0.262119	0.0604929
Gm13464	0.262102	0.060764
1810010H24Rik	0.261827	0.0607895
Ces4a	0.261746	0.0608729
Fbxo27	0.261707	0.0609125
Wash	0.261702	0.0609178
Gm10226	0.261485	0.0611403
Cxcl10	0.261437	0.0611894
Gm3222	0.261419	0.0614577
Gm12161	0.261323	0.061306
Metazoa_SRP	0.261315	0.0613141
Zfp629	0.261172	0.0614617
Rps10-ps2	0.261077	0.061807
Cnksr1	0.261034	0.0616043
St3gal1	0.260907	0.0619822
Leprot	0.260907	0.0619822
Rpl23a-ps3	0.260907	0.0619822
9330158H04Rik	0.260875	0.0617679
Rpl31-ps16	0.260821	0.06207
4921517D22Rik	0.26081	0.0618357
Tnfrsf26	0.260784	0.0618622
Gm14377	0.26072	0.0619287
Nfu1	0.260651	0.0622458
Gm15051	0.260635	0.0620171
2210417K05Rik	0.260582	0.0620723
Nkiras1	0.260581	0.0620726
Ubc	0.260565	0.0623339
Eef2	0.260394	0.0625103
B430219N15Rik	0.260318	0.0623463
Gm15556	0.260318	0.0623463
Tmem167b	0.260272	0.0623945
Mcf2l	0.260205	0.0624642
Soat1	0.260138	0.0627757
Gm9967	0.260062	0.0626137
4930451E10Rik	0.260062	0.0626137
Rpl10-ps4	0.260053	0.0628644
Gm5069	0.259882	0.063042
AC126942.1	0.25987	0.0628144
Kcnn4	0.259797	0.063131
Daam2	0.25975	0.0629405
Pde4b	0.259711	0.0632201
Snapc1	0.259681	0.0630136
Cdk18	0.259633	0.0630632
Gm13991	0.259588	0.0631103
Kcne2	0.259549	0.0631513
Crh	0.259549	0.0631513
Gm10434	0.259549	0.0631513
Zfp804b	0.259549	0.0631513
Ccdc90b	0.259444	0.0632629
Fancf	0.259427	0.0632802
4933413C19Rik	0.259293	0.0634215
Gm10094	0.259199	0.0637567
Nedd4	0.259162	0.0635603
Rpl38	0.259114	0.0638465
Cisd3	0.259114	0.0638465
4931408C20Rik	0.259037	0.0636927
AC027654.1	0.259037	0.0636927
AC124108.1	0.259037	0.0636927
Gm10463	0.259025	0.063705
Kcnv2	0.259014	0.0637173
Rpl9-ps1	0.258687	0.0642969
Gm9372	0.258687	0.0642969
Phc3	0.258602	0.0643873
Gm15710	0.258602	0.0643873
Akr1c12	0.25854	0.0642216
U1	0.258525	0.0642376
Trpv1	0.258525	0.0642377
Sgcg	0.258525	0.0642377
2010001E11Rik	0.258525	0.0642377
U4	0.258525	0.0642377
Gm13901	0.258463	0.0643037
Snord104	0.258453	0.064314
Mxi1	0.258358	0.0644158
Rps23	0.258345	0.0646592
SNORA84	0.258268	0.0645119
Gm10076	0.258175	0.0648409
Ms4a6d	0.258069	0.0647257
Map4k5	0.258056	0.0647398
Dip2a	0.25802	0.0647782
Ifngr2	0.258004	0.065023
AL807777.1	0.258004	0.065023
Lman2l	0.25777	0.0650473
Rpl14-ps1	0.257662	0.0653885
Jak3	0.257577	0.0654802
Gm11649	0.257554	0.0652799
Gm14255	0.257521	0.0653163
Gm14393	0.257443	0.0654006
Ctsf	0.25721	0.0656527
Ctif	0.257065	0.0660322
Glra3	0.257057	0.0658197
Ido1	0.25704	0.0658373
Thsd4	0.256898	0.0659921
Scmh1	0.25685	0.0660447
Gm16301	0.256729	0.0661773
Epha5	0.256603	0.0663145
Efnb2	0.256566	0.0663552
Brwd1	0.256553	0.0665879
Gm6441	0.256553	0.0665879
Lemd2	0.256415	0.0665209
Gm13668	0.256347	0.0665955
4930444A02Rik	0.256275	0.0666752
Gm8802	0.25627	0.0666799
Elavl3	0.256126	0.0670539
5330411J11Rik	0.256042	0.0669314
C430049B03Rik	0.256029	0.0669455
Gm7129	0.255955	0.067241
Gtf2i	0.25587	0.0673347
Lbx1	0.255854	0.0671385
Bloc1s1	0.255847	0.0671463
Hif3a	0.255539	0.0674881
Gm9845	0.255533	0.0674939
Gm14777	0.255502	0.0675288
Pcsk4	0.255325	0.0677258
B2m	0.255272	0.0679937
Rpl34-ps1	0.255272	0.0679937
Nubp2	0.255207	0.0678578
Rimbp2	0.255197	0.0678685
Ube2v1	0.255027	0.0680581
St8sia4	0.255021	0.068065
Gm12857	0.254845	0.0684676
D130043K22Rik	0.254595	0.0685423
Gm15131	0.254504	0.0688486
Arrb1	0.254418	0.0689441
Epha10	0.254333	0.0690397
1810037I17Rik	0.254333	0.0690397
Jsrp1	0.254297	0.0688779
Gm15943	0.254297	0.0688779
Mapkbp1	0.254277	0.0689007
Fau-ps1	0.254271	0.0689069
Alkbh2	0.254138	0.0690579
Gm14929	0.254133	0.0690627
2210404O07Rik	0.253983	0.0692334
Lrrc8e	0.25393	0.0692925
Lcp1	0.253906	0.0695194
Ankrd5	0.253885	0.0693437
Mycn	0.253689	0.0695673
Tatdn1	0.253648	0.0696129
Xrcc1	0.253617	0.0696484
Gm6177	0.253394	0.0700985
R3hdm1	0.253223	0.0702925
Gm9399	0.253079	0.0702627
Pgm2	0.253052	0.0704868
Pou3f1	0.252965	0.0703942
Rpsa	0.252881	0.0706816
Il4	0.252711	0.0708768
Hrc	0.252698	0.0707013
Zfp2	0.252683	0.070718
Mfap3l	0.252672	0.0707316
C4b	0.252662	0.0707428
Gm13171	0.252648	0.0707589
Gm9828	0.252621	0.07079
U6	0.252503	0.0709255
Vps37a	0.252369	0.0712685
Myo1f	0.252258	0.0712091
Rpe65	0.252247	0.0712219
BC034090	0.252247	0.0712219
Gm11890	0.252247	0.0712219
Atg7	0.252198	0.071465
Wdr89	0.252113	0.0715634
Tmem229a	0.252018	0.0714879
U6	0.251991	0.0715193
Fn3k	0.251735	0.0718177
Tbxas1	0.251661	0.0719039
AC116732.1	0.251515	0.0720744
Glipr2	0.25143	0.0723546
Gm11517	0.25143	0.0723546
Ankrd27	0.251393	0.0722176
Pald1	0.251348	0.0722699
Spag6	0.251348	0.0722699
Derl1	0.251259	0.0725535
Tarbp2	0.251259	0.0725535
Tbc1d8b	0.25103	0.072643
Cnpy2	0.250971	0.0727126
Esr2	0.250905	0.0727912
Plscr3	0.250903	0.0727927
Edem2	0.250832	0.0730526
1700007K09Rik	0.250761	0.0729613
Ehf	0.250709	0.0730223
Gm12051	0.250603	0.0731476
Zfp109	0.250549	0.0732112
Gpc4	0.250522	0.0732431
Padi2	0.250481	0.0732922
Scn3b	0.250454	0.0733237
Chrnb3	0.25044	0.0733404
Olfr133	0.250347	0.0734514
Gm13454	0.250347	0.0734514
Sec22b	0.250235	0.073756
Pdcd7	0.250099	0.0737462
Cdkn1b	0.250064	0.0739579
Prkce	0.249813	0.0740878
Gm12537	0.249723	0.0743632
Sema3c	0.249552	0.0745665
Slc7a2	0.249509	0.074452
Atg9a	0.249439	0.0745352
Gm15883	0.249345	0.0746482
Gm6378	0.249296	0.0748722
U6	0.249286	0.0747194
Rpl13	0.24921	0.0749744
Gm9978	0.249155	0.0748776
Ccnd3	0.24904	0.075179
S100a6	0.249022	0.0750384
Ubl7	0.248954	0.0752815
Tpt1-ps1	0.248954	0.0752815
Gm9766	0.248891	0.0751966
Sipa1l1	0.24889	0.0751975
Gab2	0.248795	0.0753124
Myl6	0.248698	0.0755896
BC100530	0.248678	0.0754546
Atp8a2	0.248652	0.0754859
Abca6	0.248619	0.0755262
Osbp2	0.248588	0.0755631
Gm4613	0.248527	0.0757955
Fam183b	0.248517	0.0756501
Gm13139	0.248397	0.0757952
Gm11531	0.248357	0.0760019
Vmn2r-ps49	0.248225	0.0760049
Gsta3	0.24802	0.0762563
Tmem134	0.248015	0.0764161
4930589P08Rik	0.248014	0.076263
Plcl1	0.247939	0.0763552
Ryr2	0.247901	0.0764022
Klf1	0.247671	0.0766832
Prr12	0.247644	0.0767171
Rps26	0.247588	0.0769363
Gm4735	0.247503	0.0770406
Gm13075	0.247337	0.0770946
Gpld1	0.247263	0.0771858
Hrh2	0.247247	0.0773545
Cpne4	0.247176	0.0772943
Pdpk1	0.247161	0.0774593
Fam189b	0.247139	0.0773391
Rps20	0.247076	0.0775642
Htt	0.247076	0.0775642
Sox1	0.246958	0.0775639
Dmpk	0.246953	0.0775694
Xlr3c	0.246953	0.0775694
Tnfrsf8	0.24682	0.0778797
Robo2	0.246713	0.0778681
Il17rb	0.246593	0.078017
4921536K21Rik	0.246577	0.0780368
Pofut2	0.246327	0.0783488
4930426D05Rik	0.246324	0.0783528
Brd2	0.246308	0.0785138
Dmd	0.24629	0.0783954
Nudt16	0.246222	0.0786199
Gm12466	0.246222	0.0786199
7SK	0.246174	0.0785402
AC133578.2	0.246153	0.0785672
Dixdc1	0.246014	0.0787411
Gm11630	0.246007	0.0787494
Rhov	0.24597	0.0787965
Vmn1r80	0.24597	0.0787965
Wfdc8	0.24597	0.0787965
Gm14213	0.24597	0.0787965
Gm12829	0.24597	0.0787965
Hic2	0.2459	0.078884
Olfr1318	0.245714	0.0791187
Syngap1	0.245636	0.079216
Rps12-ps21	0.245634	0.0792187
Klf13	0.245625	0.0793656
Faim2	0.245457	0.0794419
Hipk4	0.245457	0.0794419
Pramel1	0.245457	0.0794419
Tsks	0.245457	0.0794419
A430057M04Rik	0.245457	0.0794419
AC138790.1	0.245457	0.0794419
AC202546.1	0.245457	0.0794419
Bhlhe41	0.245283	0.0797943
Gm12013	0.245283	0.0797943
Nrip1	0.245207	0.0797584
Krt75	0.245156	0.0798231
Tmem150c	0.245156	0.0798232
Ly6f	0.245112	0.0800093
Yif1a	0.245075	0.0799265
H2-Eb2	0.245054	0.0799523
Gm13719	0.245048	0.0799603
Kdelr2	0.245027	0.080117
5S_rRNA	0.244945	0.0800914
Gm8692	0.244942	0.0802248
Sgms2	0.244835	0.0802308
Car12	0.244733	0.080361
Jdp2	0.244685	0.0805488
Sec24c	0.244685	0.0805488
Gm15868	0.244634	0.0804875
Ube2z	0.244515	0.0807655
Ncoa6	0.244481	0.0806835
Homer2	0.244443	0.0807319
Gm13009	0.244344	0.0809825
Kcnh3	0.24422	0.0810179
AC113309.1	0.244194	0.0810511
St6gal1	0.244142	0.0811174
Snora31	0.244128	0.0811359
U6	0.244128	0.0811361
Traf3ip2	0.244088	0.0811867
Gm5764	0.244088	0.081309
Fhad1	0.244038	0.0812512
U6	0.244	0.0812997
Ms4a4c	0.243873	0.0814634
Gm13196	0.243832	0.0816366
AC114655.1	0.243789	0.0815719
Sqrdl	0.243688	0.0817024
Gm12190	0.243661	0.0817373
H2-Q4	0.243576	0.0819652
Rpl22-ps1	0.243405	0.0821848
Magea5	0.243362	0.0821246
Lars2	0.243319	0.0822948
Gm8864	0.243149	0.0825151
Slc10a4	0.243003	0.0825907
Gm6133	0.242978	0.0827359
Ephx4	0.242977	0.0826247
Camk2g	0.242911	0.0827111
mt-Tp	0.242722	0.083068
Rab4b	0.242645	0.0830585
Bad	0.242585	0.0831369
2900079G21Rik	0.242554	0.0831772
Dlgap1	0.242551	0.08329
Gm5227	0.24254	0.0831953
AL607127.1	0.2425	0.083248
Aff4	0.242466	0.0834011
Batf	0.24238	0.0835124
U6	0.242336	0.0834639
Mcf2	0.242327	0.0834756
Gm14126	0.242208	0.0836322
Haao	0.242162	0.0836923
Rps5	0.241953	0.0840706
Gm20495	0.2419	0.0840378
Rab37	0.241875	0.0840705
Ankrd60	0.241829	0.0841321
Kbtbd4	0.241805	0.0841631
Gata3	0.241697	0.0844069
Gtf3c3	0.241663	0.0843505
Bex1	0.241515	0.084548
A530016L24Rik	0.241501	0.0845657
Rpl26-ps4	0.241441	0.0847443
Was	0.241365	0.0847471
Wbp2	0.241356	0.084857
Gm11520	0.241334	0.0847874
Rxfp2	0.241256	0.0848922
Slc44a3	0.24123	0.0849263
Asah1	0.241211	0.084952
Zfp503	0.241176	0.0849987
5730412P04Rik	0.241167	0.0850096
Dzip1l	0.241126	0.0850647
Acad12	0.241125	0.0850665
Gm7536	0.2411	0.0851958
Rps19-ps9	0.2411	0.0851958
U5	0.241025	0.0851993
Elfn1	0.240974	0.085268
Itga6	0.240949	0.0853004
Plcb2	0.240895	0.0853725
Zfp956	0.240881	0.0853921
Myof	0.240835	0.085453
AL589870.1	0.240832	0.0854581
Slc2a8	0.24081	0.0854875
Gm13035	0.240779	0.0855279
Chd7	0.240758	0.0856491
Frmd6	0.240534	0.0858575
Traj4	0.240515	0.0858824
AC109245.1	0.240461	0.0859547
Rnf157	0.240417	0.0861044
Rps14	0.240331	0.0862185
Adam28	0.240302	0.0861695
Pdik1l	0.240199	0.086307
Gm5506	0.240075	0.0865616
Gm10269	0.240075	0.0865616
Ptn	0.240004	0.0865711
Trpv6	0.239986	0.0865946
Susd3	0.239908	0.0867008
Nsmce1	0.239819	0.0869058
Krt1	0.239775	0.0868806
Creb3	0.239653	0.0870459
Gm3362	0.239648	0.0871358
Polg	0.239525	0.0872199
Gdpd1	0.239515	0.0872341
E130003G02Rik	0.239509	0.0872423
Gm10086	0.239478	0.0873663
Postn	0.239443	0.0873325
Olfr1537-ps1	0.239436	0.0873409
P2rx4	0.239407	0.0873813
Ccr5	0.239342	0.087469
Fam114a2	0.239307	0.0875973
Galk1	0.239307	0.0875973
Shc1	0.239307	0.0875973
Ap3m2	0.239249	0.0875966
Vstm5	0.239246	0.0876002
Gm13981	0.239221	0.087713
9230112E08Rik	0.23918	0.0876902
Gm17484	0.23918	0.0876902
4931403E22Rik	0.23918	0.0876902
Metazoa_SRP	0.239136	0.08775
Gm14491	0.23898	0.0879635
Fam63a	0.238951	0.0880039
Gm13990	0.238924	0.0880406
AC114988.1	0.238924	0.0880406
Ovol2	0.238895	0.0880798
U3	0.238895	0.0880798
Gm15793	0.23888	0.0881769
Fis1	0.238795	0.0882932
Fga	0.238791	0.0882226
Rnase4	0.238668	0.0883921
Olfr631	0.238668	0.0883921
BC002059	0.238664	0.0883973
Gm6404	0.238624	0.0885261
Aifm2	0.238574	0.0885214
E130102H24Rik	0.23833	0.0888568
Gm7381	0.238296	0.0889033
Rab33a	0.238128	0.0891362
Crem	0.238026	0.0893451
AC165356.1	0.237996	0.0893182
AC122875.1	0.237971	0.0893526
Panx3	0.237915	0.0894302
Mcpt1	0.237915	0.0894302
Upk3a	0.237915	0.0894302
Park2	0.237915	0.0894302
F13b	0.237915	0.0894302
Aqp8	0.237915	0.0894302
Gm9767	0.237915	0.0894302
Dnajc28	0.237915	0.0894302
Il25	0.237915	0.0894302
Gm9772	0.237915	0.0894302
Pla2g5	0.237915	0.0894302
Olfr685	0.237915	0.0894302
Gm6377	0.237915	0.0894302
Fam181b	0.237915	0.0894302
Adam6b	0.237915	0.0894302
Plekhg3	0.237915	0.0894302
Gm14318	0.237915	0.0894302
Ceacam13	0.237915	0.0894302
Olfr908	0.237915	0.0894302
Chi3l4	0.237915	0.0894302
U1	0.237915	0.0894302
U6	0.237915	0.0894302
Y_RNA	0.237915	0.0894302
U12	0.237915	0.0894302
SNORA67	0.237915	0.0894302
Doxl2	0.237915	0.0894302
Olfr1120	0.237915	0.0894302
Gm10430	0.237915	0.0894302
D930028M14Rik	0.237915	0.0894302
Gm10663	0.237915	0.0894302
Gm10706	0.237915	0.0894302
Gm13756	0.237915	0.0894302
Olfr1191-ps1	0.237915	0.0894302
Gm15897	0.237915	0.0894302
1700061F12Rik	0.237915	0.0894302
1700123O12Rik	0.237915	0.0894302
Gm12764	0.237915	0.0894302
U6	0.237915	0.0894302
U6	0.237915	0.0894302
5S_rRNA	0.237915	0.0894302
snoU13	0.237915	0.0894302
5S_rRNA	0.237915	0.0894302
Gm15917	0.237915	0.0894302
Gm8297	0.237915	0.0894302
Gm20416	0.237915	0.0894302
Gm20415	0.237915	0.0894302
Gm20539	0.237915	0.0894302
Vmn2r-ps78	0.237915	0.0894302
Vmn2r-ps56	0.237915	0.0894302
Gm20489	0.237915	0.0894302
RNaseP_nuc	0.237915	0.0894302
U6	0.237915	0.0894302
U6	0.237915	0.0894302
Gm17078	0.237915	0.0894302
D630033O11Rik	0.237915	0.0894302
U6	0.237915	0.0894302
AC153612.3	0.237915	0.0894302
5S_rRNA	0.237915	0.0894302
SNORD88	0.237915	0.0894302
AL606528.1	0.237915	0.0894302
AC154781.1	0.237915	0.0894302
AC133083.1	0.237915	0.0894302
U3	0.237877	0.0894833
Gnai2	0.237685	0.0898158
Lgals1	0.237514	0.0900519
Grik4	0.237514	0.0899888
Gm15698	0.237505	0.0900004
Cdh17	0.237378	0.0901783
Gm12591	0.237329	0.0902467
Ano10	0.237302	0.0902839
Ranbp9	0.237172	0.0905255
7SK	0.23714	0.0905104
Fkbp8	0.237087	0.0906442
Il1r1	0.236866	0.0908949
Naa11	0.236863	0.0908989
Lgr6	0.236828	0.0909479
Krt6a	0.236818	0.0909625
Gm14696	0.23669	0.0911421
Nsg2	0.236661	0.0911826
Atp6v0e	0.23666	0.0912395
Dnm1l	0.236575	0.091359
AC142228.1	0.236437	0.0914983
C3ar1	0.23637	0.0915925
Gm14614	0.23633	0.0916499
Armc9	0.236294	0.0917
Zeb2	0.236233	0.091838
AC121792.1	0.236184	0.0918563
Gm16174	0.236052	0.0920425
Ocel1	0.236001	0.0921161
Ifngr1	0.235892	0.0923189
Gm7823	0.235892	0.0923189
Dcaf11	0.235827	0.0923634
AC126686.1	0.235822	0.0923703
Uqcrh	0.235806	0.0924395
Gm15707	0.235806	0.0924395
Gm8369	0.235661	0.0925984
Zfp319	0.23555	0.0927577
Sepn1	0.235403	0.0929665
Gm12074	0.235299	0.0931155
Satb2	0.23523	0.093215
Gm20683	0.235209	0.093245
U6	0.235209	0.093245
Gm13533	0.235169	0.0933018
Nctc1	0.2351	0.0934013
Gm14911	0.235	0.0935439
Col4a2	0.234988	0.0935617
Gimap6	0.234953	0.0936518
Kif19a	0.234953	0.0936125
Gm20605	0.234953	0.0936125
Olfr1066	0.234953	0.0936125
Gm11352	0.234953	0.0936125
Gm1045	0.234916	0.0936645
Rsrc2	0.234782	0.0938957
n-R5s193	0.234782	0.0938957
AC114674.1	0.234705	0.0939685
Gm11959	0.234702	0.0939737
Chrne	0.234658	0.0940359
Kcnk7	0.234615	0.0940982
Gm10126	0.234611	0.0941402
Gm11281	0.234611	0.0941402
4921530L18Rik	0.234553	0.0941873
Hpcal1	0.234541	0.0942059
Samd5	0.234494	0.0942734
Serpinb9b	0.234494	0.0942736
Cited2	0.234375	0.0944451
Gna15	0.234285	0.0945754
A930033H14Rik	0.234283	0.0945789
Cyp4f13	0.234262	0.0946082
Ccr1	0.234195	0.0947051
AC087541.2	0.23409	0.0948578
Lss	0.234013	0.0949997
Dctn3	0.233928	0.0951229
Pbld2	0.233928	0.0950941
Gbe1	0.233843	0.0952464
P4hb	0.233843	0.0952464
U6	0.233827	0.0952405
U6	0.233671	0.0954673
Ppp1r15a	0.233634	0.0955214
Tmem39a	0.233514	0.0956971
A430010J10Rik	0.233464	0.0957709
Gm14423	0.233445	0.0957982
Slitrk5	0.233353	0.095932
Cd79a	0.233322	0.0959776
Gm15704	0.233079	0.0963349
Gm11960	0.233074	0.0963627
Gm13428	0.232963	0.0965045
S100b	0.23295	0.0965247
3110057O12Rik	0.232923	0.0965632
Pard3	0.232905	0.0965903
Slc35d1	0.232818	0.096737
Med26	0.232805	0.0967378
4930529C04Rik	0.232707	0.0968819
Apba1	0.232517	0.0971623
AC188458.1	0.232489	0.0972048
mmu-mir-155	0.232477	0.097238
Gldn	0.23245	0.0972626
Trp53cor1	0.23244	0.0972768
Pvrl4	0.23239	0.0973504
Rab38	0.23239	0.0973504
5730559C18Rik	0.23239	0.0973504
Olfr378	0.23239	0.0973504
Olfr1375-ps1	0.23239	0.0973504
Btnl1	0.23239	0.0973504
Olfr916	0.23239	0.0973504
8430419L09Rik	0.232234	0.0975823
Ap1b1	0.232221	0.097615
Zhx2	0.232135	0.0977409
Gm12682	0.232134	0.0977305
Tmem8b	0.232099	0.0977832
Ntn4	0.231967	0.0979793
Tiprl	0.231879	0.0981195
Lrguk	0.231878	0.0981117
Lce1d	0.231878	0.0981117
Gm12603	0.231878	0.0981117
Meis3	0.231815	0.0982053
Spin2	0.231716	0.098353
Scd3	0.231713	0.0983571
Gm11745	0.231708	0.0983725
CT025645.1	0.231708	0.0983725
Gm12516	0.231697	0.0983811
n-R5s218	0.231622	0.098494
Gm12692	0.231619	0.0984977
Gm15154	0.231603	0.0985216
Ube2q1	0.231538	0.098626
Gramd1c	0.231536	0.0986217
A830018L16Rik	0.231512	0.0986574
Shank2	0.231487	0.098695
Frmd4b	0.231367	0.09888
Gm15462	0.23132	0.0989451
Rpl37	0.231281	0.0990072
Fau-ps2	0.231281	0.0990072
Mib2	0.231258	0.099038
Gm14471	0.231246	0.099056
Tmbim4	0.231196	0.0991345
Gm11603	0.231196	0.0991345
Gm19246	0.231111	0.0992619
Gm13466	0.231066	0.0993277
Disp2	0.231034	0.0993752
Epha3	0.231025	0.0993887
Gm13424	0.23087	0.0996226
Gm12026	0.230694	0.0998881
AI314976	-0.230643	0.0999655
Bmp15	-0.230691	0.0998922
Nr4a1	-0.230813	0.0997088
D030018L15Rik	-0.230815	0.0997057
Pgd	-0.230855	0.0996451
Zfp384	-0.230858	0.0996405
Btd	-0.230898	0.0995807
Ncstn	-0.23094	0.0995172
GM6625	-0.23094	0.0995172
Rpain	-0.230945	0.0995095
Sprr2a1	-0.230959	0.0994887
Hmox2	-0.23096	0.0994867
Ilf2	-0.231025	0.0993895
Akip1	-0.231131	0.0992294
Apoo-ps	-0.231131	0.0992294
Upf3b	-0.231216	0.099102
3110047P20Rik	-0.23122	0.0990952
Mrfap1	-0.231281	0.0990072
Gar1	-0.231302	0.0989727
Agfg1	-0.231329	0.098932
Dopey2	-0.231379	0.0988571
2810455O05Rik	-0.231414	0.0988053
Gm9855	-0.231452	0.0987529
AU015228	-0.231461	0.0987343
Mlf1	-0.231555	0.0985938
Pcdhb4	-0.231622	0.098494
Gm10518	-0.231622	0.098494
Ccdc43	-0.231625	0.0984885
1110008F13Rik	-0.231664	0.0984307
Gm13233	-0.231667	0.0984265
Timm13	-0.231708	0.0983725
Gm14252	-0.231731	0.0983308
BC147527	-0.231782	0.0982546
Timm10	-0.231793	0.0982377
Zfp605	-0.231802	0.0982242
Gapvd1	-0.231879	0.0981195
Exosc2	-0.231879	0.0981195
Dalrd3	-0.231949	0.0980058
Stard13	-0.231963	0.0979855
Atp6v1d	-0.231964	0.0979931
Samd3	-0.231988	0.0979477
Fancc	-0.232093	0.0977923
Rxrg	-0.232134	0.0977305
Gm15408	-0.232134	0.0977305
Lpin3	-0.232152	0.0977046
Srgap2	-0.232221	0.097615
Thumpd3	-0.23224	0.0975726
Ccdc71	-0.232397	0.0973407
AL591496.2	-0.232439	0.0972791
Gm15708	-0.232455	0.0972554
Ndrg3	-0.232477	0.097238
Pign	-0.232499	0.09719
Fam161b	-0.232515	0.0971661
Slco3a1	-0.232562	0.0971125
Gm15988	-0.232678	0.0969247
Rcc1	-0.232693	0.0969024
Lass4	-0.232747	0.0968234
Kcnh4	-0.232798	0.0967477
Rab9b	-0.232798	0.0967477
Gm16576	-0.232798	0.0967477
Bivm	-0.2328	0.0967447
Apol10b	-0.232808	0.0967338
Ticam2	-0.232985	0.0964731
Api5	-0.232989	0.0964873
Tcf3	-0.232992	0.0964619
Psmd5	-0.232994	0.0964595
Pus7l	-0.233076	0.0963389
Pias4	-0.23316	0.0962381
Gm10713	-0.23316	0.0962381
Hic1	-0.233206	0.0961486
Atf7ip	-0.23321	0.0961429
Gm12697	-0.233227	0.096117
Ube2o	-0.233233	0.0961085
Tstd1	-0.233261	0.0960673
Cstf2t	-0.233335	0.0959583
Abl2	-0.233362	0.0959192
Wdr20a	-0.233372	0.0959043
Zfp189	-0.233372	0.0959043
Cbfb	-0.233416	0.0958653
Brd3	-0.233501	0.0957412
Gm15987	-0.233578	0.0956037
Tmem109	-0.233692	0.0954373
Gm13121	-0.233716	0.0954028
Clns1a	-0.233757	0.0953699
Dcaf13	-0.233857	0.0951965
Sfn	-0.233865	0.0951856
Itgb1bp2	-0.233898	0.095137
Gm12470	-0.233899	0.0951363
Elk1	-0.233921	0.0951039
Fap	-0.233977	0.0950223
Alms1-ps2	-0.233981	0.0950171
Ddx59	-0.233996	0.0949945
Tmem238	-0.233998	0.0949924
Gm15735	-0.233999	0.0949901
Rrp36	-0.234033	0.0949402
Tmem161b	-0.234123	0.0948106
Gm12115	-0.234189	0.0947142
Tecpr2	-0.234208	0.0946867
Zbtb42	-0.234268	0.0945995
AC133103.6	-0.23436	0.0944672
Sap30	-0.234362	0.0944635
Lpgat1	-0.234375	0.0944451
Gm9959	-0.23444	0.094351
Vmn1r21	-0.23444	0.094351
Spata31d1b	-0.23444	0.094351
Bzw1	-0.23444	0.0943851
Kif20a	-0.23449	0.0942783
Gm5356	-0.234541	0.0942059
Gsx1	-0.234558	0.0941807
Apex1	-0.234648	0.0940503
Gm15499	-0.234705	0.0939685
Gm4996	-0.234738	0.093921
Tmem132a	-0.234781	0.0938598
Myo9a	-0.234789	0.0938473
Gm11576	-0.234953	0.0936125
Gm4660	-0.234953	0.0936518
Tsc2	-0.234971	0.0935867
Vmn1r193	-0.235015	0.0935223
Gm16190	-0.2351	0.0934013
Gm6382	-0.235113	0.0933826
Etaa1	-0.235165	0.0933081
Hist1h2ab	-0.235206	0.093249
Uchl5	-0.235294	0.0931654
Zc3h12d	-0.235294	0.0931654
Pygo1	-0.235324	0.0930796
U2	-0.235336	0.0930626
Ftsj3	-0.235344	0.0930509
Fgf21	-0.23555	0.092757
Serpina3h	-0.23558	0.092715
Atg10	-0.235758	0.0924609
Glrx2	-0.235806	0.0924395
Gm10011	-0.235872	0.0922981
Zdhhc21	-0.235892	0.0923189
Frmd5	-0.235903	0.0922552
Poc1b	-0.235924	0.0922252
Gm13902	-0.23596	0.092174
Asap3	-0.235994	0.0921261
Gm11222	-0.236003	0.0921123
Gm13440	-0.236051	0.0920446
Zc3h13	-0.236062	0.0920782
Gm13676	-0.236084	0.0919975
Mcm3	-0.236148	0.091958
Cep152	-0.236175	0.0918689
Naprt1	-0.236335	0.0916425
Tgfbr1	-0.236337	0.0916397
LAMTOR3	-0.236339	0.0916372
Efna2	-0.236344	0.0916302
Prc1	-0.236424	0.0915166
Tnfaip6	-0.236594	0.0912765
AA672651	-0.236606	0.0912597
Gas1	-0.236853	0.0909135
SNORA42	-0.236853	0.0909135
Pcyox1l	-0.236932	0.0908019
Zfp418	-0.237002	0.0907031
Tardbp	-0.237087	0.0906442
Slfn2	-0.237087	0.0906442
Sqstm1	-0.237172	0.0905255
Kntc1	-0.237188	0.0904429
Mab21l2	-0.237232	0.0903812
Nup37	-0.237258	0.0904069
Aen	-0.237265	0.0903362
Fkbp4	-0.237278	0.0903175
Gm16072	-0.237287	0.0903053
Scarna13	-0.237325	0.0902521
Pmaip1	-0.237371	0.0901878
Fam108c	-0.237394	0.0901558
Gtpbp1	-0.237435	0.0900981
8430410K20Rik	-0.23747	0.0900489
Tnfsf4	-0.237511	0.0899921
Stx11	-0.237565	0.0899178
Ptov1	-0.23757	0.08991
Gm16151	-0.237663	0.0897813
Slmap	-0.237685	0.0898158
Ugdh	-0.237685	0.0898158
Pin1	-0.237685	0.0898158
Metap2	-0.237685	0.0898158
Mrgprx2	-0.237694	0.0897372
Glt8d2	-0.237736	0.0896791
Kif20b	-0.237903	0.0894473
Ltc4s	-0.237915	0.0894302
Fitm1	-0.237915	0.0894302
Crip3	-0.237915	0.0894302
Stoml3	-0.237915	0.0894302
2310002L09Rik	-0.237915	0.0894302
Kel	-0.237915	0.0894302
Pate4	-0.237915	0.0894302
Rbm42	-0.237915	0.0894302
Prop1	-0.237915	0.0894302
Sprn	-0.237915	0.0894302
Gm9887	-0.237915	0.0894302
U6	-0.237915	0.0894302
U6	-0.237915	0.0894302
SNORA51	-0.237915	0.0894302
n-R5s50	-0.237915	0.0894302
Gm11691	-0.237915	0.0894302
SNORA17	-0.237915	0.0894302
1700025C18Rik	-0.237915	0.0894302
Gm14652	-0.237915	0.0894302
Gm11342	-0.237915	0.0894302
Gm14505	-0.237915	0.0894302
Gm15862	-0.237915	0.0894302
Gm15412	-0.237915	0.0894302
Gm15324	-0.237915	0.0894302
Gm11365	-0.237915	0.0894302
U6	-0.237915	0.0894302
Scarna8	-0.237915	0.0894302
Gm15758	-0.237915	0.0894302
Gm16308	-0.237915	0.0894302
AI606473	-0.237915	0.0894302
U6	-0.237915	0.0894302
SNORA32	-0.237915	0.0894302
Olfr91	-0.237915	0.0894302
Vmn1r88	-0.237915	0.0894302
Olfr92	-0.237915	0.0894302
Slc25a10	-0.238006	0.0893054
1110012L19Rik	-0.238056	0.0892361
Klf16	-0.238087	0.0891924
Sppl2a	-0.238112	0.0892277
Gm6982	-0.23815	0.0891054
Gle1	-0.238282	0.0889934
Rps27a	-0.238282	0.0889934
Ate1	-0.238294	0.0889067
4930447F04Rik	-0.238411	0.0887446
Gm12041	-0.238411	0.0887446
Vmn2r111	-0.238411	0.0887446
Nop10	-0.238453	0.0887595
Camkmt	-0.238538	0.0885703
Gm7887	-0.238538	0.0886427
Gm11652	-0.238589	0.0884998
Phf6	-0.238709	0.0884096
Sv2b	-0.238711	0.0883332
Gm5815	-0.238719	0.0883217
Hnrnph2	-0.23888	0.0881769
SNORA25	-0.238965	0.0879844
Atp8b2	-0.238965	0.0880607
Rfwd3	-0.23897	0.087977
Rnf139	-0.238974	0.0879726
Ankrd26	-0.239066	0.0878462
Gcap14	-0.239155	0.0877248
Gm14714	-0.23918	0.0876902
Gm5940	-0.239226	0.0876269
Gm14026	-0.239295	0.0875341
Fnbp4	-0.239307	0.0875973
Fgl2	-0.23935	0.0874583
Ola1	-0.239478	0.0873663
2410091C18Rik	-0.239498	0.0872571
Gm13352	-0.239525	0.0872199
Gm18367	-0.239577	0.0871498
AC161872.1	-0.239591	0.0871311
Traj18	-0.239601	0.0871169
Wdr12	-0.239657	0.0870415
Gm9924	-0.239665	0.0870298
Gm13925	-0.239693	0.0869927
Rph3al	-0.239699	0.0869846
Snrpb2	-0.239734	0.0870207
Ddx21	-0.239904	0.0867909
Gm13886	-0.239956	0.0866364
Zbtb43	-0.239968	0.0866195
Cux1	-0.240021	0.0865484
Gm14665	-0.24004	0.0865227
Gm11875	-0.240075	0.0865616
SNORA62	-0.240121	0.0864133
Notch2	-0.240161	0.0864471
Rpl26	-0.240161	0.0864471
Nck1	-0.240181	0.086332
Fam18a	-0.240205	0.0862996
Ankdd1a	-0.240205	0.0862996
Gm15613	-0.240205	0.0862996
Ppip5k2	-0.240246	0.0863328
Nudt21	-0.240251	0.0862376
AC154361.1	-0.240254	0.0862329
1110032F04Rik	-0.240388	0.0860529
Qrich1	-0.240417	0.0861044
Dnajc17	-0.24043	0.0859971
Gm9795	-0.240461	0.0859547
Rom1	-0.240529	0.0858641
Chst2	-0.240534	0.0858575
Gm11246	-0.240549	0.0858366
Ddx39b	-0.240587	0.0858765
Bloc1s6	-0.240593	0.0857783
Aplf	-0.240596	0.0857742
Prss2	-0.240597	0.0857728
Tubgcp6	-0.240664	0.0856825
4930445B16Rik	-0.240667	0.0856789
Fgf2	-0.240689	0.0856496
U6	-0.240717	0.0856108
Gm9885	-0.240744	0.0855754
Slc7a1	-0.240844	0.0855356
Pcyt1a	-0.240864	0.0854145
Gm12418	-0.240887	0.0853839
Vat1	-0.240958	0.0852884
Ldlrad3	-0.240977	0.0852636
Xiap	-0.241014	0.0853089
Ski	-0.241014	0.0853089
Sltm	-0.241014	0.0853089
3200002M19Rik	-0.241016	0.0852117
Fbxw4	-0.241024	0.0852009
AL672228.1	-0.241063	0.0851484
Hmgxb4	-0.241108	0.0850882
5930403N24Rik	-0.241167	0.0850096
Cetn2	-0.241185	0.0850827
2310014L17Rik	-0.241205	0.0849597
Thyn1	-0.241269	0.0848745
Rpl29	-0.24127	0.0849698
Gm8809	-0.241313	0.0848157
Celf3	-0.241334	0.0847874
Gm13202	-0.241356	0.084857
Ccnyl1	-0.241424	0.0846685
Gm14473	-0.241501	0.0845657
Eif4a-ps4	-0.241612	0.0845192
Gm6517	-0.241612	0.0845192
[truncated: 1,881 more rows]
